# Supplementary material for: Diversity in the complexity of phosphate starvation transcriptomes among rice cultivars based on RNA-Seq profiles
Source: Plant Mol Biol. 2013 Jul 16;83(6):523–37. doi: 10.1007/s11103-013-0106-4 (PMC3830200; doi:10.1007/s11103-013-0106-4)
Supplement: Supplementary file 1 — Supplementary material 1 (XLS 18 kb) [file 11103_2013_106_MOESM1_ESM.xls]

## Sheet: Supplementary Table S1
Supplementary Table S1. Gene specific primers used in qRT-PCR analysis of responsive genes and transcripts
Gene/Transcript ID	Primer sequence 1 (5' → 3')	Primer sequence 2 (5' → 3')
IPS1	CAATGGGAGCTTCCTCTTCTC	CCTAACACCACCACCAACAGAC
SPX1	CACGACCGGCATTTCACTAC	GATCCCCGGTACTATCTCCA
SQD2	GCGATCTGGTACTGGAGGAA	TCTGTTGACCTCAGGTGCTG
RNS3	CCAGCCTCTTCTCCTAGCTCT	GTTCATCGAACCCACGTGTC
PAP2	GTCGTCGTATTCCAGGATCG	AGGCAGTATCTTCCCCCTTG
Os12t0576600-01	TGCTCTAACCTGGACACCTG	ACTCAGCCAAGCCCTGAAC
Os03t0603600-01	GCACCACCCTTGCAGTTTC	GCCCCTTTCTGGAGTTAGGA
Os02t0609000-01	GCGTGTCTGATTGCAGGA	CAGGGCATCGAACGTACTC
Os02t0208500-01	CCATTGCTCATCACCTCTCC	GTTCGTCCATCGTCGTCGT
Os11t0658900-01	CCCATGCTTGGTGGGTTC	AGCGACAATTGATGCAGAG
Os08t0280100-02	GCACCAGCGAACCAAGATG	CTGCACACAACCAACCAGAG
Os04t0423400-01	CACCACCTCTTCGGCTGAT	GCCCATGGCCACACCTTAC
Os01t0128200-01	GGCGTTGATACTGAACCGG	CTGGTGATCATAACCCTTAC
Os12t0274700-02	GTGGCAACTAAGCCGTCATC	CACGAAACAAGGTGGGAGAC
Os04t0380300-01	GTGCACGAGGAATCTCAC	GCCATTAACCACCTGTGG
Os05t0542200-02	CCCTCCTCCCATAACCGTA	CCTGTCCACCTCGCAGTAA
Os11t0707000-02	CGGCTTGACGCTTGCTAT	TGTCATGCCCAGCTATGG
Os09t0246300-02	CCTCTCAGCAACCGAACAG	GTGTGTGCAACACCGCAAC
Os05t0105800-01	GGGCACTGGAAGGAACAAG	TTGCCACAGCTAGGACAGC
Os03t0689100-01	GCGATGCCTCCTGAAGACT	CATTAGTCGCGCCCTTGTG
Os08t0157600-02	ACTCGACACAGCGGATGAG	GCTAGCCGGTACCCTGTTC
