# Supplementary material for: Diversity in the complexity of phosphate starvation transcriptomes among rice cultivars based on RNA-Seq profiles
Source: Plant Mol Biol. 2013 Jul 16;83(6):523–37. doi: 10.1007/s11103-013-0106-4 (PMC3830200; doi:10.1007/s11103-013-0106-4)
Supplement: Supplementary file 2 — Supplementary material 2 (XLS 29 kb) [file 11103_2013_106_MOESM2_ESM.xls]

## Sheet: Table S2
Supplementary Table S2. Relative growth rate (RGR)* of root and shoot of the 4 cultivars after 22 d of Pi starvation.
	Root			Shoot
	Control	Pi starvation		Control	Pi starvation
Nipponbare	0.16275	0.168937		0.250258	0.232704
IAC 25	0.17037	0.197764		0.252984	0.251004
Vary Lava 701	0.176325	0.190862		0.255109	0.247891
Kasalath	0.167229	0.182241		0.248625	0.226714
* RGR = (ln W2 – ln W1)/(t2 – t1), where W1 and W2 are dry weights at times t1 and t2 (mg/mg/day).
