# Supplementary material for: Diversity in the complexity of phosphate starvation transcriptomes among rice cultivars based on RNA-Seq profiles
Source: Plant Mol Biol. 2013 Jul 16;83(6):523–37. doi: 10.1007/s11103-013-0106-4 (PMC3830200; doi:10.1007/s11103-013-0106-4)
Supplement: Supplementary file 3 — Supplementary material 3 (XLS 30 kb) [file 11103_2013_106_MOESM3_ESM.xls]

## Sheet: Supp. Table S3
Supplementary Table S3. Effect of Pi starvation on inorganic P concentration relative to control in root and shoot after 10 and 22 days in −P medium.
	Relative value (Pi starvation/control, control=100)*
	Nipponbare		IAC 25		Vary Lava 701		Kasalath
	10 d	22 d	10 d	22 d	10 d	22 d	10 d	22 d
Inorganic P concentration of root	36.07	16.6004	16.32	17.7636	29.31	13.8757	25.97	15.563
Inorganic P concentration of shoot	64.85	26.8968	44.7	13.8966	35.66	20.8668	55.33	18.5812
* Based on measurements for inorganic P content as ug P/plant, inorganic P concentration as nmol P/mg fresh weight.
The relative value was calculated based on the average values for each treatment relative to control. Control = +P treatment at 10 d or 22 d.
