# Supplementary material for: Diversity in the complexity of phosphate starvation transcriptomes among rice cultivars based on RNA-Seq profiles
Source: Plant Mol Biol. 2013 Jul 16;83(6):523–37. doi: 10.1007/s11103-013-0106-4 (PMC3830200; doi:10.1007/s11103-013-0106-4)
Supplement: Supplementary file 4 — Supplementary material 4 (XLS 45 kb) [file 11103_2013_106_MOESM4_ESM.xls]

## Sheet: Table S4
Supplementary Table S4. Expression level (RPKM) of commonly upregulated transcripts* after 22 d of Pi starvation
Transcript ID	Description	Root/Shoot	Nipponbare			IAC 25			Vary Lava 701			Kasalath
			0 d	22 d	FC	0 d	22 d	FC	0 d	22 d	FC	0 d	22 d	FC
Os03t0146800-01	IPS1	Root	1.91	711.05	372.277	3.45	2218.31	642.988	1.91	2470.24	1293.32	3.37	5137.03	1524.34
Os01t0838350-01	IPS2	Root	5.29	231.02	43.6711	9.08	652.06	71.8128	5.59	594.87	106.417	9.99	1275.5	127.678
Os07t0614850-00	Hypothetical gene	Root	1.94	68.98	35.5567	2.54	187.95	73.9961	3.02	215.65	71.4073	1.76	618.98	351.693
Os05t0202800-00	Metallothionein-like protein 3B	Shoot	20.49	583.4	28.4724	24.57	620.1	25.2381	19.03	890.7	46.805	1131.8	1594.94	1.40921
Os07t0614700-01	SPX6	Root	1.88	52.69	28.0266	2.26	136.72	60.4956	2.37	156.48	66.0253	2.15	500.94	232.995
Os09t0537700-01	RNS4	Shoot	146.59	3754.65	25.6133	784.7	4070.08	5.1868	117.17	899.87	7.68004	16.81	178.7	10.6306
Os02t0609000-01	Conserved hypothetical protein	Root	1	23.75	23.75	1	35.59	35.59	1	28.77	28.77	1	82.55	82.55
Os04t0423400-01	OSIGBa0076I14.3	Root	6.26	128.37	20.5064	36.94	678.2	18.3595	14.02	623.04	44.4394	7.41	219.48	29.6194
Os12t0576600-02	Metallophosphoesterase domain containing protein	Root	1.35	27.65	20.4815	1.16	44.72	38.5517	1.62	66.84	41.2593	1.37	107.07	78.1533
Os07t0614850-00	Hypothetical gene	Shoot	2.13	43.38	20.3662	1.84	124.32	67.5652	1.55	87.25	56.2903	2.01	212.47	105.706
Os08t0299400-01	MGD	Root	1.38	27.87	20.1957	1.71	47.57	27.8187	1.49	55.61	37.3221	1.53	181.25	118.464
Os12t0576600-01	Metallophosphoesterase domain containing protein	Root	1.33	26.63	20.0226	1.15	42.57	37.0174	1.59	63.81	40.1321	1.35	102.6	76
Os02t0202200-01	SPX2	Shoot	3.5	69.1	19.7429	2.78	107.29	38.5935	2.72	93.3	34.3015	5.06	163.43	32.2984
Os04t0423400-02	OSIGBa0076I143 protein	Root	6.01	117.04	19.4742	33.56	612.89	18.2625	12.93	561.3	43.4107	6.47	183.19	28.3138
Os11t0151700-01	PAP	Root	5.35	103.22	19.2935	5.45	123.12	22.5908	7.92	130.05	16.4205	3.27	227.03	69.4281
Os02t0202225-00	Non-protein coding transcript	Shoot	1.65	30.96	18.7636	2.21	48.37	21.8869	1.29	42.48	32.9302	3.12	74.57	23.9006
Os02t0609000-01	Conserved hypothetical protein	Shoot	1.62	29.35	18.1173	1.63	50.46	30.9571	1.14	43.05	37.7632	1.67	83.31	49.8862
Os06t0705400-02	Nonspecific lipid-transfer protein 2P	Shoot	1.24	21.1	17.0161	1.12	5.19	4.63393	1.32	3.59	2.7197	1.26	9.25	7.34127
Os11t0306400-01	Herbicide safener binding protein	Root	1.59	26.4	16.6038	5.44	49.24	9.05147	2.98	50.43	16.9228	7.66	49.33	6.43995
Os07t0614700-01	SPX6	Shoot	2.15	34.06	15.8419	1.68	93.69	55.7679	1.54	63.72	41.3766	1.86	174.85	94.0054
Os04t0188433-01	Conserved hypothetical protein	Shoot	3.52	55.6	15.7955	6.82	75.5	11.0704	4.1	38.02	9.27317	3.9	46.2	11.8462
Os10t0444566-00	Hypothetical gene	Root	1.13	17.51	15.4956	1.07	7.05	6.58879	1	7.82	7.82	1.12	80.65	72.0089
Os10t0116800-01	PAP	Root	1.81	27.87	15.3978	1	40.83	40.83	1	37.94	37.94	1.2	102.6	85.5
Os02t0208500-01	Conserved hypothetical protein	Root	18.27	279.41	15.2934	24.62	843.71	34.2693	13.59	815.57	60.0125	6.96	126.25	18.1394
Os02t0514500-01	GDPD	Shoot	6.92	105.72	15.2775	8.78	306.18	34.8724	7.3	296.6	40.6301	7.1	353.97	49.8549
Os06t0217300-01	Transcription factor MADS55	Root	1.84	26.99	14.6685	16.76	94.59	5.64379	21.1	98.6	4.67299	15.48	52.15	3.36886
Os07t0529600-01	Thiazole biosynthetic enzyme 1-1, chloroplast precursor	Shoot	21.12	308.88	14.625	30.58	753	24.6239	28.43	824.36	28.9961	9.57	952.54	99.534
Os01t0142300-01	SQD2	Root	11.45	162.06	14.1537	5.2	318.49	61.2481	4.49	287.26	63.9777	15.86	678.03	42.7509
Os07t0529600-02	Pathogen-induced defense-responsive protein 8	Shoot	19.52	275.09	14.0927	27.44	660.35	24.0652	25.73	729.5	28.3521	8.63	857.11	99.3175
Os10t0444600-00	Pht1;3	Root	1.1	15.49	14.0818	1.08	6.98	6.46296	1	8.07	8.07	1.14	70.22	61.5965
Os01t0142300-02	SQD2	Root	11.4	159.42	13.9842	5.13	315.71	61.5419	4.52	285.01	63.0553	15.74	676.07	42.9524
Os08t0155900-00	Conserved hypothetical protein	Root	12.53	173.8	13.8707	4.08	89.9	22.0343	4.7	104.89	22.317	6.98	20.4	2.92264
Os01t0838350-01	IPS2	Shoot	4.3	58.73	13.6581	2.59	195.11	75.332	2.92	111.19	38.0788	5.46	414.08	75.8388
Os11t0679700-01	Phospholipid/glycerol acyltransferase domain containing protein	Root	1.38	18.16	13.1594	1.31	6.28	4.79389	1.3	5.74	4.41538	1.28	9.02	7.04688
Os01t0910900-01	Conserved hypothetical protein	Root	8.99	117.81	13.1046	2.31	55.4	23.9827	4.86	132.52	27.2675	12.3	43.46	3.53333
Os03t0766800-01	Conserved hypothetical protein	Shoot	18.41	233.56	12.6866	28.21	595.47	21.1085	30.5	399	13.082	67.9	512.11	7.54212
Os09t0411500-00	Predicted protein	Shoot	1.08	13.31	12.3241	1.16	44.2	38.1034	1	37.28	37.28	1.08	94.12	87.1481
Os08t0156000-01	Conserved hypothetical protein	Root	25.85	312	12.0696	5.62	177.36	31.5587	3.27	212.6	65.0153	5.08	27.95	5.50197
Os03t0406100-01	SPX5	Root	1.71	20.04	11.7193	1.72	45.25	26.3081	1.92	78.15	40.7031	1.33	171.12	128.662
Os09t0506000-02	PAP2	Root	8.25	95.01	11.5164	5.56	111.28	20.0144	7.31	162.32	22.2052	7.07	460.69	65.1612
Os08t0299400-01	MGD	Shoot	1.44	16.41	11.3958	1.34	42.27	31.5448	1.4	41.15	29.3929	1.36	93.16	68.5
Os09t0506000-03	PAP2	Root	7.71	85.14	11.0428	4.88	103.6	21.2295	6.73	147.47	21.9123	6.52	427.08	65.5031
Os03t0146800-01	IPS1	Shoot	12	132.29	11.0242	8.44	407.37	48.2666	6.12	323.34	52.8333	5.63	919.03	163.238
Os09t0506000-04	Diphosphonucleotide phosphatase 1 precursor	Root	6.59	72.05	10.9332	4.43	86.59	19.5463	5.69	124.51	21.8822	5.6	347.53	62.0589
Os09t0506000-01	PAP2	Root	6.52	71.16	10.9141	4.39	85.52	19.4806	5.63	123	21.8472	5.54	343.29	61.9657
Os02t0514326-00	Hypothetical protein	Shoot	2.49	25.82	10.3695	2.61	74.91	28.7011	2.63	70.6	26.8441	2.39	82.11	34.3556
Os01t0720400-01	ACP1	Shoot	14.59	148.44	10.1741	17.02	281.73	16.5529	12.73	138.5	10.8798	16.3	394.41	24.1969
* Transcripts upregulated >10-fold in Nipponbare were selected as reference for comparison with corresponding expression values in IAC 25, Vary Lava 701 and Kasalath.
