# Supplementary material for: Diversity in the complexity of phosphate starvation transcriptomes among rice cultivars based on RNA-Seq profiles
Source: Plant Mol Biol. 2013 Jul 16;83(6):523–37. doi: 10.1007/s11103-013-0106-4 (PMC3830200; doi:10.1007/s11103-013-0106-4)
Supplement: Supplementary file 5 — Supplementary material 5 (XLS 50 kb) [file 11103_2013_106_MOESM5_ESM.xls]

## Sheet: Table S5
Supplementary Table S5. Expression level (RPKM) of commonly downregulated transcripts* after 22 d of Pi starvation
Transcript ID	Description	Root/Shoot	Nipponbare			IAC 25			Vary Lava 701			Kasalath
			0 d	22 d	FC	0 d	22 d	FC	0 d	22 d	FC	0 d	22 d	FC
Os01t0773800-00	Hypothetical conserved gene	Shoot	31.43	1.07	0.0340439	37.12	1.41	0.0379849	36.75	2.44	0.0663946	15.37	3.23	0.21015
Os12t0274700-02	Petunia ribulose 1,5-bisphosphate carboxylase small subunit mRNA	Root	117.3	8.88	0.08	428.3	88	0.21	306	16.2	0.05	185	14.9	0.08
Os06t0532500-00	-	Root	12.85	1	0.077821	25.88	1.16	0.0448223	12.98	1.14	0.0878274	27.22	2.03	0.0745775
Os12t0274700-01	Petunia ribulose 1,5-bisphosphate carboxylase small subunit mRNA	Root	99.76	7.77	0.0778869	363.79	75.35	0.207125	261.37	14.21	0.0543674	158.1	13.02	0.0823529
Os12t0274750-00	Hypothetical gene	Root	72.1	5.64	0.0782247	232.33	46.41	0.199759	154.19	10.14	0.065763	99.53	9.45	0.0949462
Os02t0650300-02	Oligopeptide transporter OPT superfamily protein	Root	10.95	1.06	0.0968037	5.62	1.06	0.188612	3.48	1.09	0.313218	3.36	1.1	0.327381
Os09t0246300-02	Conserved hypothetical protein	Shoot	17.02	1.66	0.0975323	34.98	1.35	0.0385935	31.02	1.41	0.0454545	10.6	5.2	0.490566
Os01t0862800-01	No apical meristem (NAM) protein domain containing protein	Shoot	58.83	5.85	0.0994391	95.17	11.31	0.11884	23.31	16.44	0.705277	37.36	22.96	0.614561
Os07t0563400-01	Protein of unknown function DUF761	Shoot	44.53	5.18	0.116326	39.64	7.21	0.181887	26.97	9.53	0.353356	19.2	12.04	0.627083
Os02t0748300-01	VMP3 protein	Shoot	151.46	21.17	0.139773	192.91	43.41	0.225027	134.95	72.16	0.534717	115.08	82.06	0.713069
Os02t0748300-02	Kelch motif family protein	Shoot	165.49	25.04	0.151308	206.92	44.39	0.214527	143.97	79.54	0.552476	126.53	93.04	0.73532
Os04t0380300-01	Kelch-type beta propeller domain containing protein	Root	102.17	15.85	0.155134	103.85	8.5	0.0818488	123.63	24.02	0.194289	138.05	13.83	0.100181
Os04t0380400-00	Non-protein coding transcript	Root	101.16	15.82	0.156386	103.12	8.99	0.08718	123.77	24.13	0.194958	141.85	13.84	0.0975679
Os02t0129800-01	Conserved hypothetical protein	Shoot	20.03	3.27	0.163255	27.53	2.18	0.0791863	24.71	4.43	0.17928	13.94	3.4	0.243902
Os05t0546400-01	Conserved hypothetical protein	Shoot	9.22	1.52	0.164859	11.39	2.02	0.177349	14.69	3.65	0.248468	5.36	2.61	0.48694
Os07t0448600-00	Hypothetical protein	Root	76.13	12.58	0.165244	55.35	15.71	0.28383	40.5	26.01	0.642222	73.51	24.66	0.335465
Os07t0448400-01	Plasma membrane integral protein ZmPIP2-6	Root	96.45	16.48	0.170866	72.43	25.24	0.348474	48.09	29.54	0.614265	102.33	29.16	0.28496
Os04t0115700-02	Conserved hypothetical protein	Shoot	27.74	4.86	0.175198	2.99	1.26	0.421405	2.8	1.41	0.503571	5.63	2.51	0.445826
Os01t0860450-01	Hypothetical protein	Shoot	47.78	8.47	0.177271	73.89	18.99	0.257004	82.6	41.82	0.506295	50.33	39.97	0.794159
Os10t0454300-01	Eggshell protein family protein	Root	10.98	1.96	0.178506	7.01	3.48	0.496434	2.94	1.32	0.44898	6.57	2.39	0.363775
Os06t0708000-01	MAP kinase homolog	Shoot	190.93	34.56	0.181009	156.9	45.96	0.292925	180.09	69.42	0.385474	98.69	88.36	0.895329
Os01t0750500-01	Protein of unknown function DUF814 domain containing protein	Shoot	36.14	6.61	0.1829	48.77	10.62	0.217757	33.18	12.18	0.367089	32.55	13.63	0.41874
Os01t0821300-01	Hypothetical conserved gene	Shoot	10.99	2.05	0.186533	14.26	3.19	0.223703	6.04	2.11	0.349338	6.11	2.33	0.381342
Os09t0246300-02	Conserved hypothetical protein	Root	6.75	1.29	0.191111	29.08	1.57	0.053989	21.38	1.74	0.0813845	7.85	2.34	0.298089
Os04t0119000-02	Conserved hypothetical protein	Shoot	17.65	3.39	0.192068	21.18	4.96	0.234183	19.26	5.14	0.266874	15.21	5.01	0.329389
Os03t0746900-01	Protein of unknown function DUF1677	Shoot	15.06	2.91	0.193227	17.37	4.16	0.239493	14.16	5.22	0.368644	14.21	5.06	0.356087
Os01t0975900-02	Tonoplast membrane integral protein ZmTIP1-2	Root	317.9	62.18	0.195596	313.91	73.27	0.233411	212.27	86.4	0.407029	260.05	97.16	0.37362
Os04t0178300-01	Isoform 3 of syn-copalyl diphosphate synthase	Shoot	24.55	4.81	0.195927	41.77	5.28	0.126407	94.37	3.21	0.034015	11.5	1.53	0.133043
Os01t0975900-01	Tonoplast membrane integral protein ZmTIP1-2	Root	380.67	74.62	0.196023	380.17	87.58	0.230371	253.79	104.19	0.410536	296.56	112.15	0.37817
Os08t0137800-01	Cupredoxin domain containing protein	Shoot	6.16	1.21	0.196429	21.02	2.29	0.108944	15.54	2.7	0.173745	22.72	7.23	0.318222
Os02t0759400-01	Zinc finger, RING/FYVE/PHD-type domain containing protein	Shoot	135.4	26.79	0.197858	170.29	47.22	0.277292	115.26	100.92	0.875586	129.73	58.43	0.450397
Os01t0934400-01	Mog1/PsbP, alpha/beta/alpha sandwich domain containing protein	Shoot	95.47	19.08	0.199853	161.67	24.18	0.149564	108	29.63	0.274352	105.87	77.5	0.73203
Os04t0665600-01	Phosphate starvation response regulator-like protein	Shoot	25.82	5.22	0.202169	23.5	5.05	0.214894	24.59	4.47	0.181781	17.99	4.35	0.241801
Os01t0860601-01	Ferredoxin, root R-B1	Shoot	105.61	21.61	0.204621	193.27	50.4	0.260775	230.18	132.92	0.577461	157.02	110.54	0.703987
Os01t0192900-00	1-aminocyclopropane-1-carboxylate synthase family protein	Root	13.18	2.71	0.205615	6.68	3.59	0.537425	11.45	5.12	0.447162	7.94	2.18	0.274559
Os04t0178300-02	Syn-copalyl diphosphate synthase	Shoot	23.97	4.96	0.206925	40.61	5.6	0.137897	97.27	3.27	0.0336178	13.6	1.68	0.123529
Os04t0119000-01	Conserved hypothetical protein	Shoot	15.59	3.24	0.207826	18.04	5.17	0.286585	17.62	4.85	0.275255	14.21	4.95	0.348346
Os03t0109300-01	Lysine decarboxylase-like protein	Shoot	123.38	26.29	0.213082	42.81	14.15	0.33053	87.5	22.87	0.261371	60.11	47.14	0.784229
Os06t0473000-01	Hypothetical conserved gene	Shoot	14.87	3.19	0.214526	19.96	3.01	0.150802	17.11	2.29	0.13384	28.95	2.32	0.0801382
Os04t0688600-01	Peroxidase	Shoot	7.43	1.61	0.216689	8.14	2.83	0.347666	21	5.55	0.264286	5.97	3.62	0.606365
Os01t0719100-01	RING finger and CHY zinc finger domain-containing protein 1	Root	106.37	23.54	0.221303	158.55	41.01	0.258657	202.85	66.43	0.327483	80.37	32.75	0.40749
Os07t0206600-01	Hexose transporter	Root	12.29	2.73	0.222132	6.77	1.54	0.227474	8.49	1.31	0.154299	6.62	3.54	0.534743
Os01t0796000-01	Conserved hypothetical protein	Shoot	21.06	4.68	0.222222	25.5	9.43	0.369804	38.01	16.79	0.441726	61.77	17.83	0.288651
Os12t0582700-01	Cytochrome P450	Shoot	7.34	1.64	0.223433	14.35	1.7	0.118467	6.42	3.78	0.588785	5.19	3.08	0.593449
Os01t0719125-00	Hypothetical protein	Root	73.29	16.41	0.223905	109.65	27.55	0.251254	140.05	45.7	0.326312	56.35	22.69	0.402662
Os07t0693800-02	Plastid omega-3 fatty acid desaturase	Shoot	44.19	10.04	0.227201	37.06	6.8	0.183486	35.93	13.79	0.383802	68.89	9.23	0.133982
Os04t0668800-01	Putative thiol-disulphide oxidoreductase DCC family protein	Shoot	48.43	11.11	0.229403	51.19	17.82	0.348115	55.53	17.46	0.314425	83.35	25.74	0.308818
Os01t0719100-03	Hypothetical gene	Root	103.55	23.84	0.230227	154.26	37.94	0.245948	201.05	68.1	0.338722	70.66	24.15	0.341778
Os09t0419100-03	Hypothetical gene	Root	17.15	3.96	0.230904	1.75	1.07	0.611429	1.51	1.09	0.721854	2.01	1.19	0.59204
Os02t0588500-01	Hypothetical conserved gene	Shoot	40.79	9.5	0.2329	32.59	12.91	0.396134	38.58	13.61	0.352773	14.49	9.01	0.621808
Os09t0419100-01	Hypothetical protein	Root	17.11	3.99	0.233197	1.79	1.09	0.608939	1.57	1.08	0.687898	1.86	1.18	0.634409
Os10t0208500-01	Hypothetical protein	Root	13.4	3.15	0.235075	24.54	1.79	0.0729421	12.38	1.99	0.160743	4.69	1.78	0.379531
Os07t0693800-01	Fatty acid desaturase	Shoot	50.17	11.97	0.238589	41.53	7.29	0.175536	39.6	15.01	0.37904	76.58	10.07	0.131496
Os05t0542200-02	Catalytic/ hydrolase	Root	235.39	56.57	0.240325	489.73	51.09	0.104323	377.11	58.98	0.1564	516.28	41.53	0.0804408
Os04t0380300-02	Non-protein coding transcript	Root	10.3	2.51	0.243689	9.82	1.49	0.151731	11.54	2.88	0.249567	18.23	1.43	0.0784421
Os05t0542200-03	cDNA clone:J023112L03	Root	292.59	71.42	0.244096	584.37	66.61	0.113986	455.41	76.87	0.168793	691.05	63.43	0.0917879
* Transcripts downregulated <0.25-fold in Nipponbare were selected as reference for comparison with corresponding expression values in IAC 25, Vary Lava 701 and Kasalath.
