# Supplementary material for: Diversity in the complexity of phosphate starvation transcriptomes among rice cultivars based on RNA-Seq profiles
Source: Plant Mol Biol. 2013 Jul 16;83(6):523–37. doi: 10.1007/s11103-013-0106-4 (PMC3830200; doi:10.1007/s11103-013-0106-4)
Supplement: Supplementary file 6 — Supplementary material 6 (XLS 276 kb) [file 11103_2013_106_MOESM6_ESM.xls]

## Sheet: Table S6
Supplementary Table S6. Expression level (RPKM) of commonly upregulated transcripts in root and shoot under Pi starvation
		Root												Shoot
Transcript ID	Description	Nipponbare			IAC 25			Vary Lava 701			Kasalath			Nipponbare			IAC 25			Vary Lava 701			Kasalath
		0 d	22 d	FC	0 d	22 d	FC	0 d	22 d	FC	0 d	22 d	FC	0 d	22 d	FC	0 d	22 d	FC	0 d	22 d	FC	0 d	22 d	FC
Os03t0146800-01	Non-protein coding transcript	0.91	710.05	372.277	2.45	2217.31	642.988	0.91	2469.24	1293.32	2.37	5136.03	1524.34	11	131.29	11.0242	7.44	406.37	48.2666	5.12	322.34	52.8333	4.63	918.03	163.238
Os07t0614850-00	Hypothetical gene	0.94	67.98	35.5567	1.54	186.95	73.9961	2.02	214.65	71.4073	0.76	617.98	351.693	1.13	42.38	20.3662	0.84	123.32	67.5652	0.55	86.25	56.2903	1.01	211.47	105.706
Os07t0614700-01	SPX, N-terminal domain containing protein	0.88	51.69	28.0266	1.26	135.72	60.4956	1.37	155.48	66.0253	1.15	499.94	232.995	1.15	33.06	15.8419	0.68	92.69	55.7679	0.54	62.72	41.3766	0.86	173.85	94.0054
Os01t0838350-01	Conserved hypothetical protein	4.29	230.02	43.6711	8.08	651.06	71.8128	4.59	593.87	106.417	8.99	1274.5	127.678	3.3	57.73	13.6581	1.59	194.11	75.332	1.92	110.19	38.0788	4.46	413.08	75.8388
Os03t0406100-01	Ids4-like protein	0.71	19.04	11.7193	0.72	44.25	26.3081	0.92	77.15	40.7031	0.33	170.12	128.662	0	3.72	4.72	0.16	12.8	11.8966	0	14.97	15.97	0	70.78	71.78
Os08t0299400-01	MGDG synthase type A	0.38	26.87	20.1957	0.71	46.57	27.8187	0.49	54.61	37.3221	0.53	180.25	118.464	0.44	15.41	11.3958	0.34	41.27	31.5448	0.4	40.15	29.3929	0.36	92.16	68.5
Os01t0142300-01	Glycosyl transferase	10.45	161.06	14.1537	4.2	317.49	61.2481	3.49	286.26	63.9777	14.86	677.03	42.7509	18.17	118.96	6.25769	16.17	269.35	15.7455	9.09	215.73	21.4797	32.85	393.22	11.6461
Os01t0142300-02	Glycosyl transferase	10.4	158.42	13.9842	4.13	314.71	61.5419	3.52	284.01	63.0553	14.74	675.07	42.9524	18.07	117.47	6.21238	16.17	267.93	15.6628	8.89	215.25	21.8655	32.67	395.18	11.7666
Os12t0576600-02	Metallophosphoesterase domain containing protein	0.35	26.65	20.4815	0.16	43.72	38.5517	0.62	65.84	41.2593	0.37	106.07	78.1533	4.44	32.23	6.10846	1.75	51.66	19.1491	2.95	58.7	15.1139	4.13	99.04	19.501
Os12t0576600-01	Metallophosphoesterase domain containing protein	0.33	25.63	20.0226	0.15	41.57	37.0174	0.59	62.81	40.1321	0.35	101.6	76	4.18	30.79	6.13707	1.67	49.51	18.9176	2.82	56.1	14.9476	3.87	95.54	19.8234
Os03t0603600-01	PLC-like phosphodiesterase	11.76	126.05	9.9569	6.39	175.71	23.912	6.35	170.81	23.3755	2.46	397.56	115.191	21.91	37.26	1.67001	34.76	109.99	3.10375	21.12	55.2	2.54069	16.03	172.13	10.1662
Os02t0609000-01	Conserved hypothetical protein	0	22.75	23.75	0	34.59	35.59	0	27.77	28.77	0	81.55	82.55	0.62	28.35	18.1173	0.63	49.46	30.9571	0.14	42.05	37.7632	0.67	82.31	49.8862
Os10t0392600-01	SPX, N-terminal domain containing protein	0.32	8.48	7.18182	0.16	20.21	18.2845	0.14	32.45	29.3421	0.07	109.29	103.075	0.07	3.63	4.3271	0.14	12	11.4035	0.19	10.26	9.46218	0.3	65.77	51.3615
Os01t0720400-01	HAD-superfamily subfamily IB hydrolase	5.28	44.84	7.29936	4.48	148.54	27.2883	4.49	187.27	34.2933	2.22	267.68	83.441	13.59	147.44	10.1741	16.02	280.73	16.5529	11.73	137.5	10.8798	15.3	393.41	24.1969
Os06t0651900-01	Uncharacterised protein family UPF0057 domain containing protein	0.6	14.07	9.41875	0.81	42.62	24.0994	1.04	51.12	25.549	0.83	165.13	90.7814	0	6.63	7.63	0	46.49	47.49	0	38.02	39.02	0.1	106.28	97.5273
Os02t0208500-01	Conserved hypothetical protein	17.27	278.41	15.2934	23.62	842.71	34.2693	12.59	814.57	60.0125	5.96	125.25	18.1394	135.35	330.36	2.43022	156.35	570.72	3.63343	99.64	446.53	4.44684	102.2	191.97	1.86986
Os09t0506000-03	Nucleotide pyrophosphatase/phosphodiesterase	6.71	84.14	11.0428	3.88	102.6	21.2295	5.73	146.47	21.9123	5.52	426.08	65.5031	5.61	8.54	1.44327	10.03	28.39	2.66455	10.27	15.2	1.43744	14.64	73.53	4.76535
Os11t0658900-01	Lipase family protein	0.03	7.74	8.48544	0.05	22.47	22.3524	0.04	29.55	29.375	0	55.86	56.86	0.16	6.99	6.88793	0.33	30.88	23.9699	0.36	28.04	21.3529	0.22	45.71	38.2869
Os08t0280100-02	Phytase	0.37	6.59	5.54015	1.52	49.32	19.9683	0.82	44.87	25.2033	0.67	109.4	66.1078	0.99	9.79	5.42211	2.09	47.43	15.6731	1.59	38.52	15.2587	2.49	80.22	23.2722
Os09t0506000-04	Diphosphonucleotide phosphatase 1 precursor	5.59	71.05	10.9332	3.43	85.59	19.5463	4.69	123.51	21.8822	4.6	346.53	62.0589	4.89	7.29	1.40747	8.62	24.42	2.64241	8.73	12.58	1.39568	12.47	62.35	4.70304
Os09t0506000-01	Diphosphonucleotide phosphatase 1 precursor	5.52	70.16	10.9141	3.39	84.52	19.4806	4.63	122	21.8472	4.54	342.29	61.9657	4.83	7.2	1.40652	8.51	24.12	2.64143	8.62	12.42	1.39501	12.31	61.57	4.70098
Os04t0423400-01	NONE	5.26	127.37	20.5064	35.94	677.2	18.3595	13.02	622.04	44.4394	6.41	218.48	29.6194	45.49	139.69	3.02624	61.98	350.42	5.57987	76	327.37	4.26455	16.79	203.19	11.4778
Os04t0423400-02	OSIGBa0076I143 protein	5.01	116.04	19.4742	32.56	611.89	18.2625	11.93	560.3	43.4107	5.47	182.19	28.3138	40.68	126.51	3.05926	55.92	316.23	5.57326	69.71	296.68	4.20987	14.28	171.6	11.2958
Os10t0392650-00	Hypothetical gene	0.3	5.31	4.85385	0.23	13.38	11.6911	0.19	21.27	18.7143	0.1	71.64	66.0364	0.1	2.68	3.34545	0.2	8.94	8.28333	0.18	7.66	7.33898	0.32	40.93	31.7652
Os08t0280100-01	Phytase	0.29	7.38	6.49612	1.33	36.69	16.176	0.82	33.36	18.8791	0.48	75.26	51.527	0.88	9.77	5.72872	1.74	35.51	13.3248	1.24	28.7	13.2589	1.89	56.64	19.9446
Os01t0962700-01	Peroxidase 12 precursor	5.22	52.55	8.60932	10.45	117.22	10.3249	13.55	164.32	11.3622	5.86	400.09	58.4679	52.63	124.63	2.34253	65.32	272.17	4.11897	41.07	94.85	2.27835	28.65	262.6	8.89039
Os11t0210600-01	Alcohol dehydrogenase	0.66	8.89	5.95783	0.6	49.71	31.6938	0.85	64.43	35.3676	2.3	44.72	13.8545	3.51	39.54	8.98891	4.77	37.55	6.68111	5.28	33.85	5.54936	2.27	55.24	17.1988
Os09t0411500-00	Predicted protein	0.06	4.19	4.89623	0.18	14.92	13.4915	0	16.68	17.68	0	47.33	48.33	0.08	12.31	12.3241	0.16	43.2	38.1034	0	36.28	37.28	0.08	93.12	87.1481
Os08t0280125-00	Hypothetical protein	0.18	4.14	4.35593	0.92	27.74	14.9688	0.55	26.8	17.9355	0.29	57.05	45	0.84	5.83	3.71196	1.24	28.12	13	1.09	23.66	11.799	1.17	42.75	20.1613
Os06t0603600-02	SYG/PHO8/XPR1 (SPX) domain gene	17.49	141.65	7.71498	12.2	204.32	15.5545	8.73	199.51	20.6074	10.68	398.66	34.2175	10.73	74.96	6.4757	11.44	144.76	11.717	10.49	111.19	9.76414	13.4	281.96	19.65
Os06t0603600-01	SYG/PHO8/XPR1 (SPX) domain gene	18	140.97	7.47211	12.63	202.09	14.9002	9.1	195.41	19.4465	10.7	384.25	32.9274	11.28	74.15	6.11971	12.41	141.71	10.6421	11.56	109.14	8.76911	12.97	269.45	19.3593
Os01t0941800-01	Metallophosphoesterase domain containing protein	0.36	10.99	8.81618	0.66	20.62	13.0241	0.57	19.48	13.0446	0.25	48.4	39.52	1.39	5.6	2.76151	1.61	10.31	4.33333	2.02	13.18	4.69536	1.46	15.8	6.82927
Os06t0603800-00	Hypothetical protein	7.74	59.33	6.90275	5.61	93.7	14.3268	3.92	94.52	19.4146	4.65	174.3	31.0265	4.41	28.89	5.52495	4.51	60.71	11.1996	4.23	47.35	9.24474	5.79	119.9	17.8056
Os01t0128200-01	Nuclease I	3.14	24.02	6.04348	4.42	57.96	10.8782	3.94	80.41	16.4798	3.42	160.21	36.4729	12.63	38.59	2.90462	17.57	133.05	7.21863	24.69	99.58	3.91514	11.08	199.03	16.5588
Os01t0910900-01	Conserved hypothetical protein	7.99	116.81	13.1046	1.31	54.4	23.9827	3.86	131.52	27.2675	11.3	42.46	3.53333	553.11	1480.07	2.67288	353.93	1456.23	4.10568	598.12	1876.45	3.13368	591.01	2214.9	3.74301
Os09t0438100-01	Conserved hypothetical protein	1.49	14.77	6.33333	2.62	30.99	8.83702	1	26.46	13.73	0.82	65.05	36.2912	2.73	22.6	6.32708	6.06	38.56	5.6034	3.51	26.91	6.18847	6.4	104.59	14.2689
Os11t0592000-01	Barwin	25.7	94	3.55805	5.58	135.21	20.7006	6.74	149.81	19.4845	13.66	285.97	19.575	11.36	54.35	4.47816	9.76	123.52	11.5725	7.32	24.83	3.10457	8.25	128.43	13.9924
Os01t0776600-03	Predicted protein	20.95	125.54	5.76492	20.73	234.3	10.8283	16.83	259.16	14.5911	20.08	619.89	29.454	11.4	74.46	6.08548	12.52	209.11	15.5407	11.09	179.21	14.9057	8	342.3	38.1444
Os01t0941800-02	Predicted protein	0.26	8.07	7.19841	0.6	13.9	9.3125	0.43	12.47	9.41958	0.09	34.36	32.4404	1.16	4.32	2.46296	1.36	7.13	3.44492	1.36	8.86	4.17797	0.9	11.64	6.65263
Os08t0156600-02	Glycerol 3-phosphate permease	16.7	137.27	7.81186	11.37	235.82	19.1447	11.96	252.68	19.5741	28.02	318.32	11.0034	19.6	154.77	7.56165	28.18	266.17	9.15593	24.34	224.97	8.91752	27.59	408.73	14.3312
Os01t0795400-01	Subtilase	0.93	3.05	2.09845	1.23	30.86	14.287	1.4	32.03	13.7625	2.78	100.45	26.8386	4.73	12.19	2.30192	6.95	12.84	1.74088	5.7	10.14	1.66269	4.78	34.79	6.19204
Os01t0776600-02	Predicted protein	21	125.2	5.73636	22.21	231.1	10	17.6	260.63	14.0661	21.56	594.35	26.3896	12.79	75.08	5.51704	12.62	207.14	15.2819	10.59	181.96	15.786	8.35	344.51	36.9529
Os08t0156600-01	Major facilitator superfamily protein	14.72	119.31	7.65331	9.64	198.61	18.7603	11.1	217.85	18.0868	22.53	243.94	10.4097	18.77	135.35	6.89681	24.63	225.17	8.82442	20.66	194.42	9.02216	20.49	326.58	15.2434
Os01t0776600-01	Purple acid phosphatase	18.55	108.38	5.59488	19.29	197.23	9.76984	15.83	223.59	13.3446	19.22	491.53	24.3586	11.81	64.18	5.08821	10.95	173.79	14.6268	8.94	153.74	15.5674	7.21	284.34	34.7552
Os09t0397800-01	Hypothetical gene	6.16	49.24	7.01676	4.88	84.07	14.4677	7.06	100.01	12.5323	7.15	152.96	18.8908	4.59	24.14	4.49732	8.25	48.47	5.34811	6.77	31.18	4.14157	5.82	92.85	13.761
Os11t0658950-00	Non-protein coding transcript	0	4.22	5.22	0.19	11.43	10.4454	0	15.81	16.81	0.34	24.48	19.0149	0	3.99	4.99	0	18.09	19.09	0.29	15.67	12.9225	0	24.8	25.8
Os07t0529600-01	Thiazole biosynthetic enzyme 1-1	24.64	122.47	4.81552	32.45	220.9	6.63378	40.2	220.92	5.38641	9.98	306.65	28.0191	20.12	307.88	14.625	29.58	752	24.6239	27.43	823.36	28.9961	8.57	951.54	99.534
Os07t0529600-02	Pathogen-induced defense-responsive protein 8	22.77	108.56	4.60917	28.2	193.75	6.66952	35.28	194.22	5.38093	8.93	272.54	27.5468	18.52	274.09	14.0927	26.44	659.35	24.0652	24.73	728.5	28.3521	7.63	856.11	99.3175
Os03t0287100-01	Phosphatidylinositol transfer protein	6.71	25.92	3.49157	5.58	51.81	8.02584	3.19	57.34	13.9236	8.77	180.67	18.5947	7.74	22.32	2.66819	5.94	58.35	8.55187	5.77	31.86	4.85377	3.61	101.27	22.1844
Os02t0325600-01	Phosphate starvation response regulator-like protein	4.38	41.05	7.81599	4.14	66.59	13.1498	4.57	63.12	11.5117	7.44	95.35	11.4159	3.45	19.45	4.59551	3.61	46.19	10.2364	5.05	42.98	7.26942	6.57	45.86	6.19022
Os02t0202200-01	SPX, N-terminal domain containing protein	3.9	38.74	8.1102	5.37	42.09	6.76452	2.86	58.03	15.2927	7.58	112.52	13.2308	2.5	68.1	19.7429	1.78	106.29	38.5935	1.72	92.3	34.3015	4.06	162.43	32.2984
Os02t0325600-02	Phosphate starvation response regulator-like protein	4.46	40.98	7.68864	4.23	67.45	13.088	4.64	63.79	11.4876	7.81	95.56	10.9603	3.57	19.67	4.52298	3.74	47.02	10.1308	5.3	43.84	7.11746	6.6	46.72	6.27895
Os04t0186450-00	Hypothetical gene	8.54	36.34	3.91405	5.85	51.36	7.6438	6.49	51.38	6.99332	3.38	96.23	22.1986	1.18	10.87	5.44495	1.67	23.08	9.01873	1.37	17.11	7.64135	3.44	19.69	4.65991
Os03t0265900-01	Conserved hypothetical protein	3.58	17.54	4.04803	15.17	60.76	3.81942	14.05	54.85	3.71096	3.45	122.74	27.8067	35.63	66.53	1.84357	42.32	130.51	3.03578	41.73	117.38	2.77042	20.19	202.11	9.58518
Os04t0186400-02	Phosphate transporter 6	9.1	35.42	3.60594	6.16	52.38	7.45531	6.51	50.15	6.81092	3.5	93.31	20.9578	1.53	11.06	4.7668	1.6	23.39	9.38077	1.28	16.98	7.88596	3.63	20.1	4.55724
Os02t0325800-00	Hypothetical protein	2.43	23.03	7.00583	2.81	34.88	9.41732	2.07	34.4	11.5309	3.62	48.17	10.6429	2.1	11.23	3.94516	1.37	23.47	10.3249	3.32	22.36	5.40741	2.93	23.37	6.20102
Os07t0668700-02	Lipase	6.09	23.38	3.43865	5.67	44.6	6.83658	4.12	49.49	9.86133	5.59	119.1	18.2246	11.76	28.21	2.28918	11.17	54.05	4.52342	9.92	45.59	4.26648	12.11	86.01	6.63692
Os07t0106000-02	Predicted protein	2.25	11.12	3.72923	2.28	24.37	7.73476	1.77	31.38	11.6895	2.5	49.23	14.3514	4.34	11.16	2.27715	3.93	20.2	4.3002	2.94	27.01	7.10914	3.62	50.89	11.2316
Os04t0186400-01	Phosphate transporter 6	7.13	27.32	3.48339	4.71	39.45	7.08406	4.87	39.54	6.9063	2.77	72.17	19.4085	1.21	8.4	4.25339	1.18	18.48	8.93578	0.92	13.3	7.44792	2.73	16.42	4.67024
Os08t0409900-01	Major facilitator superfamily protein	0.26	7.2	6.50794	0.22	11.02	9.85246	0.19	11.31	10.3445	1.13	19.43	9.59155	0.38	6.33	5.31159	0.27	13.61	11.5039	0.21	15.66	13.7686	0.63	22.36	14.3313
Os07t0683600-00	Osr40c1 protein	54.54	238.66	4.31509	24.59	240.88	9.45213	16.61	231.22	13.1868	36.37	331.09	8.88654	4.07	9.73	2.11637	2.55	11.03	3.38873	3.21	11.77	3.03325	7.72	57.47	6.70528
Os02t0202225-00	Non-protein coding transcript	1.32	16.75	7.65086	1.5	16.94	7.176	1.28	25.64	11.6842	4.32	46.66	8.95865	0.65	29.96	18.7636	1.21	47.37	21.8869	0.29	41.48	32.9302	2.12	73.57	23.9006
Os07t0106000-01	Metallophosphoesterase domain containing protein	1.57	10.15	4.33852	1.66	20.81	8.19925	1.84	28.01	10.2148	2.14	36.67	11.9968	3.84	9.77	2.22521	3.29	18.86	4.62937	3.1	23.3	5.92683	3.37	42.09	9.86041
Os07t0668700-01	Lipase, class 3 family protein	4.76	16.65	3.06424	4.16	31.58	6.31395	3.11	35.08	8.77859	4.16	84.1	16.4922	8.41	20.27	2.26036	8.03	38.47	4.37099	7.13	32.35	4.10209	8.74	61.02	6.36756
Os11t0241200-01	Protein of unknown function DUF538 family protein	5.85	18.2	2.80292	6.37	37.21	5.18453	5.64	32.64	5.06627	2.27	68.45	21.2385	0	1.56	2.56	0.11	9.29	9.27027	0	5.01	6.01	0	13.27	14.27
Os03t0766800-01	Conserved hypothetical protein	2.04	10.19	3.68092	2.01	38.72	13.196	12.54	69.77	5.22674	6.49	82.11	11.0961	17.41	232.56	12.6866	27.21	594.47	21.1085	29.5	398	13.082	66.9	511.11	7.54212
Os05t0568800-01	Protein of unknown function DUF1645 family protein	0.51	6.32	4.84768	0.86	11.97	6.97312	0.88	6.66	4.07447	0.94	30.08	16.0206	20.81	48.69	2.27831	37.66	71.03	1.86317	26.44	35.68	1.33673	23.88	35.34	1.46061
Os09t0433800-01	Senescence-associated protein SAG102	22.92	93.35	3.9444	12.27	97.05	7.38885	10.47	79.28	6.99913	3.53	55.99	12.5806	37.48	146.08	3.82225	50.2	213.98	4.19883	42.88	156.27	3.58409	15.71	96.22	5.81807
Os04t0456700-01	TMV induced protein 1-2	12.94	51.55	3.76973	18.46	111.52	5.78212	15.41	111.82	6.87508	9.24	135.81	13.3604	38.2	102.13	2.63087	51.64	146.73	2.80642	41.64	100.44	2.37899	33.9	177.16	5.10487
Os02t0115801-00	Hypothetical gene	33.75	233.54	6.74935	122.22	484.31	3.93857	56.17	367.25	6.44132	47.15	586.86	12.2089	215.16	695.56	3.22243	379.62	869.87	2.28803	288.53	697	2.4108	180.18	556.69	3.0781
Os02t0115700-02	Catalase	67.44	481.66	7.05231	238.17	966.69	4.04603	114.89	736.84	6.36673	115.34	1272.72	10.9483	469.32	1434.67	3.05254	775.53	1845.64	2.37807	566.9	1462.41	2.57688	383.34	1242.17	3.23456
Os06t0217300-01	Transcription factor MADS55	0.84	25.99	14.6685	15.76	93.59	5.64379	20.1	97.6	4.67299	14.48	51.15	3.36886	11.6	54.1	4.37302	17.62	152.72	8.25564	18.66	152.35	7.8001	21.48	77.13	3.47553
Os02t0115700-03	Catalase	65.72	424.69	6.38025	225.17	951.02	4.20931	102.96	696.48	6.70912	127.86	1406.97	10.9264	466.44	1331.07	2.84971	734.11	1934.94	2.63354	515.81	1479.91	2.86548	402.53	1516.49	3.76054
Os02t0115700-01	Catalase isozyme A	71.63	522.94	7.21382	247.52	927.13	3.73463	121.77	756.89	6.17325	109.05	1199.04	10.9045	485.35	1490.22	3.06615	822.25	1697.52	2.06319	594.47	1448.12	2.43357	379.08	1019.76	2.68565
Os11t0434000-02	HAD-superfamily phosphatase	2.69	16.6	4.76965	5.12	36.12	6.06536	4.46	29.43	5.57326	4	53.6	10.92	3.08	15.59	4.06618	4.43	35.98	6.81031	3.09	31.8	8.01956	2.87	42.68	11.2868
Os11t0434000-01	HAD-superfamily phosphatase	2.67	15.93	4.61308	4.84	34.55	6.08733	4.21	28.12	5.58925	3.96	50.88	10.4597	2.91	14.81	4.04348	4.19	34.57	6.85356	3.07	30.14	7.65111	2.8	40.43	10.9026
Os06t0278000-00	Glucoamylase, putatuve domain containing protein	0.06	1.8	2.64151	0.6	5.44	4.025	0.37	14.01	10.9562	0.55	10.81	7.61935	50.64	133.75	2.60941	28.56	62	2.13126	23.87	59.57	2.43546	33.1	194.39	5.72991
Os02t0625300-00	PEPC kinase	2.85	7.92	2.31688	2.22	17.82	5.84472	2.26	18.22	5.89571	2.92	41.09	10.7372	11.51	55.68	4.53078	9.2	82.92	8.22745	14.81	76.89	4.92663	17.25	127.88	7.06192
Os11t0665600-00	Helix-turn-helix, Fis-type domain containing protein	3.77	15.96	3.55556	5.45	35.56	5.66822	10.73	44.73	3.89855	2.36	38.03	11.6161	3.59	15.38	3.56863	9.85	62.06	5.81198	5.65	33.57	5.1985	4.78	31.39	5.60381
Os10t0388900-01	Conserved hypothetical protein	1.44	9.91	4.47131	1.74	15.04	5.85401	1.41	16.59	7.29876	2.06	20.27	6.95098	1.96	7.73	2.94932	1.69	11.2	4.53532	1.49	9.45	4.19679	1.56	15.7	6.52344
Os03t0232900-01	Hly-III related domain containing protein	9.65	23.71	2.32019	8.69	43.4	4.58204	9.45	47.06	4.59904	4.97	74.63	12.6683	5.79	14.73	2.31664	6.78	32.69	4.33033	5.59	28.56	4.48558	4.36	39.14	7.48881
Os04t0678700-01	Protochlorophyllide reductase	5.6	32.8	5.12121	13.54	109.08	7.57084	8.68	40.8	4.31818	3.52	29.89	6.83407	323.35	570.84	1.76303	279.3	533.67	1.90749	140.11	397.96	2.8273	113.92	286.8	2.50435
Os03t0103300-00	QLTG-3-1 protein	10.28	20.02	1.86348	69.03	284.52	4.07711	32.63	296.12	8.83497	36.46	298.39	7.99226	19.79	41.45	2.04185	35.36	208.4	5.75908	57.22	157.67	2.72535	55.58	166.57	2.96165
Os11t0167800-01	Anth	1324.59	4097.8	3.09206	959.84	4831.58	5.02954	889.85	5114.43	5.74219	818.66	7260.79	8.85951	1035.71	2346.8	2.26466	1063.75	3395.2	3.18967	1090.73	2811.83	2.57649	706.01	3897.77	5.51445
Os01t0793600-00	Hypothetical protein	0.27	5.74	5.30709	1.01	6.53	3.74627	0.52	10.6	7.63158	0.92	9.98	5.71875	0.88	6.33	3.89894	0.72	9.97	6.37791	1.58	10.39	4.41473	2.11	12.51	4.34405
Os12t0198000-01	Protein of unknown function DUF538 family protein	10.26	46.44	4.21314	12.31	59.76	4.56499	11.98	55	4.31433	6.98	71.72	9.11278	5.22	14.49	2.49035	5.74	26.1	4.02077	7.95	18.94	2.22793	3.29	21.05	5.13986
Os06t0108500-01	MIKC-type MADS-box transcription factor AGL1	0.84	7.66	4.70652	0.09	4.15	4.72477	0.22	8.55	7.82787	0.08	3.82	4.46296	0.81	4.97	3.29834	0.83	6.1	3.87978	0.99	5.24	3.13568	0.48	3.64	3.13514
Os01t0214600-01	Lipase, GDSL domain containing protein	6.78	31.32	4.15424	3.73	29.22	6.38901	6.21	53.2	7.51734	7.97	30.67	3.53066	19.42	53.25	2.65671	15.89	43.24	2.6193	19.03	46.4	2.36645	31.47	61.66	1.92978
Os04t0652700-02	Nuclease PA3	169.62	405.35	2.38161	132.08	622.44	4.6847	170.32	595.08	3.47934	137.71	1450.21	10.4622	38.09	51.92	1.3538	28.22	119.36	4.1191	37.28	95.2	2.51306	18.09	286.48	15.0592
Os10t0442466-00	Hypothetical protein	7.3	31.15	3.87349	0.28	8.69	7.57031	0.16	5.54	5.63793	0.78	5.93	3.89326	2.21	12.07	4.07165	0.42	2.19	2.24648	0.07	1.21	2.06542	0.54	2.6	2.33766
Os08t0531300-01	DHBP synthase RibB-like alpha/beta domain domain containing protein	3.69	9.15	2.16418	3.85	23.24	4.99794	3.16	18.9	4.78365	3.03	34.14	8.7196	11.37	34.77	2.89167	10.34	67.13	6.00794	9.4	67.27	6.56442	9.07	84.13	8.45382
Os02t0668500-01	Cellular retinaldehyde-binding/triple function	42.54	188.82	4.35967	69.61	293.73	4.17405	41.46	257.29	6.08314	53.6	325.75	5.98443	26.41	65.55	2.42795	23.16	111.8	4.66887	32.5	91.28	2.75463	16.15	97.8	5.76093
Os04t0652700-01	Nuclease PA3	195.24	481.08	2.45658	154.07	703.8	4.54504	198.65	700.54	3.51385	144.43	1465.19	10.0818	38.21	58.87	1.52691	34.36	139.25	3.96635	41.04	111.64	2.67935	18.25	286.99	14.9605
Os02t0668500-02	Cellular retinaldehyde-binding/triple function, C-terminal	24.78	110.86	4.33902	38.49	165.68	4.22082	23.94	149.39	6.03007	31.76	191.27	5.86905	15.77	40.8	2.49255	13.66	65.05	4.50546	18.5	54.55	2.84872	9.69	58.85	5.59869
Os06t0278150-00	Non-protein coding transcript	0.05	1.35	2.2381	0.24	3.63	3.73387	0.35	8.01	6.67407	0.37	9.11	7.37956	30.92	80.52	2.55388	16.32	36.25	2.15069	14.63	37.9	2.4888	19.48	118.14	5.81738
Os08t0433200-01	Conserved hypothetical protein	10.54	38.62	3.43328	9	55.03	5.603	10.28	58.03	5.23316	15.54	94.09	5.74909	15.69	72.07	4.37807	17.04	114.05	6.37749	14.59	103.04	6.67351	16.07	157.4	9.27944
Os12t0145100-01	Wali7 protein	33.5	149.07	4.34986	23.03	163.17	6.83188	21.32	132.99	6.00314	48.39	130.53	2.66309	75	333.95	4.40724	80.19	351.6	4.3429	74.16	265.92	3.55136	86.15	196.33	2.26426
Os10t0444850-00	Hypothetical gene	54.87	134.8	2.43064	33.71	157.11	4.55517	55.16	163.81	2.93465	19.53	202.58	9.91622	36.48	63.41	1.71852	73.12	169.67	2.30262	50.4	152.27	2.98191	12.65	118.7	8.76923
Os10t0444700-01	Phosphate transporter 6	57.54	140.59	2.41869	35.74	162.35	4.44611	56.82	172.14	2.99447	21.52	221.83	9.89476	38.19	63.46	1.64481	76.01	174.61	2.28035	50.72	157.69	3.06825	13.65	130.39	8.9686
Os10t0444700-02	Phosphate transporter 6	47.62	118.39	2.45557	30.33	135.9	4.36961	48.25	144.78	2.96	17.48	182.57	9.93344	31.98	53.97	1.66677	65.37	147.22	2.23324	43.51	135.31	3.06246	11.31	103.9	8.52153
Os01t0872100-01	TGF-beta receptor	1.11	8.53	4.51659	1.63	9.4	3.95437	2.56	11.36	3.47191	0.65	11.52	7.58788	0.18	1.27	1.92373	0.59	5.97	4.38365	0.48	5.53	4.41216	0.05	6.82	7.44762
Os07t0100300-03	Predicted protein	9.83	38.66	3.66205	14.7	70.93	4.58153	12.65	56.99	4.24835	10.39	78.72	6.99912	72.17	149.38	2.05521	101.86	185.41	1.81227	72.04	212.8	2.92716	103.65	184.85	1.77592
Os10t0100500-02	Predicted protein	14.29	39.06	2.62001	4.55	30.7	5.71171	9.84	37.02	3.50738	9.43	78.14	7.58773	5.02	12.84	2.299	3.53	26.43	6.05519	3.17	14.81	3.79137	3.34	42.29	9.97465
Os04t0423600-03	OSIGBa0076I144 protein	9.93	22.29	2.13083	9.07	65.51	6.60477	10.43	83.42	7.38583	15.52	50.76	3.13317	130.96	212.14	1.61519	130.57	237.52	1.81288	186.28	374.13	2.00304	126.73	342.06	2.68582
Os05t0387200-02	UDP-sulfoquinovose synthase	12.94	38.62	2.84218	17.54	83.98	4.5836	14.3	72.3	4.79085	15.69	115.35	6.97124	47.58	104.51	2.17188	53.81	191.86	3.5187	44.69	180.09	3.96345	52.23	237.03	4.47173
Os01t0915000-01	Protein of unknown function DUF506	11.22	58.18	4.84288	22.06	75.47	3.31613	22.76	64.41	2.75295	11.88	104.2	8.1677	11.51	17.58	1.48521	13.76	28.42	1.99322	12.38	33.15	2.55232	9.87	26.21	2.50322
Os07t0684000-01	Ricin B-related lectin domain containing protein	0.87	5.44	3.44385	2.28	9.25	3.125	5.23	25.2	4.20546	1.6	20.2	8.15385	102.61	131.91	1.28279	273.56	506.06	1.84681	293.49	601.55	2.04608	120.13	246.85	2.04615
Os12t0145150-00	Hypothetical gene	10.98	47.26	4.02838	7.31	53.5	6.55836	7.31	42.47	5.23105	13.78	44.88	3.10419	20.84	110.2	5.09158	25.73	115.94	4.37486	24.03	91.34	3.68917	25.64	55.29	2.11299
Os02t0704900-02	Inorganic pyrophosphatase-like protein	18.75	56.28	2.90025	30.17	122.37	3.95797	18.35	111.75	5.82687	23.93	153.53	6.19856	83.45	138.49	1.65175	81.56	228.39	2.77846	84.91	250.78	2.93074	108.87	315.93	2.88459
Os02t0704900-01	Inorganic pyrophosphatase-like protein	18.91	57.21	2.92366	30.75	124.12	3.94079	18.62	113.59	5.84047	24.42	155.42	6.15342	84.72	140.81	1.65434	82.9	231.52	2.77139	86.48	254.74	2.92341	110.54	320.59	2.88318
Os01t0872201-00	Hypothetical protein	0.73	6.6	4.39306	1.37	7.5	3.5865	1.92	9.14	3.4726	0.55	10.34	7.31613	0.19	1.11	1.77311	0.44	4.85	4.0625	0.38	4.51	3.99275	0.05	6.26	6.91429
Os07t0100300-02	Glycosyl transferase	8.94	34.94	3.61569	13.99	64.79	4.38893	11.34	52.71	4.35251	10.16	66.62	6.05914	69.08	142.69	2.05037	96.79	168.72	1.73556	69.74	194.53	2.76407	94.19	157.33	1.6633
Os05t0114000-01	PRLI-interacting factor F	90.08	245.45	2.70586	65.1	399.26	6.05537	95.06	492.06	5.13283	69.93	314.4	4.44664	48.08	103.77	2.13468	52.05	146.65	2.78322	48.9	151.38	3.05371	52.07	197.92	3.74826
Os05t0468550-01	Hypothetical gene	2.01	7.29	2.75415	3.04	13.69	3.63614	2.74	14.09	4.03476	1.77	20.28	7.68231	13.95	24.31	1.69298	15.78	29.33	1.80751	11.96	33.95	2.69676	9.28	40.47	4.03405
Os05t0468600-00	UGP3	1.98	7.19	2.74832	3	13.5	3.625	2.73	13.95	4.00804	1.76	19.94	7.58696	13.77	23.98	1.69127	15.66	28.99	1.80012	11.8	33.69	2.71016	9.22	40.11	4.0225
Os02t0514326-00	Hypothetical protein	11.86	61.78	4.8818	34.25	139.36	3.98184	29	134.92	4.53067	24.25	112.88	4.5101	1.49	24.82	10.3695	1.61	73.91	28.7011	1.63	69.6	26.8441	1.39	81.11	34.3556
Os01t0376700-01	Sucrose-phosphatase	13.18	27.21	1.98942	16.87	80.04	4.53497	13.97	87.98	5.94389	19.32	108.09	5.3686	15.38	38.79	2.42918	19.17	107.43	5.37581	19.05	108.1	5.4414	22.81	138.26	5.8488
Os04t0423100-00	FAD-binding domain containing protein	0.58	3.85	3.06962	0.13	3.51	3.99115	0.11	5.87	6.18919	1.09	8.49	4.54067	1.64	7.24	3.12121	0.73	4.07	2.93064	1.77	10.48	4.1444	2.39	6.84	2.31268
Os02t0514500-01	Glycerophosphoryl diester phosphodiesterase family protein	56.89	277.09	4.80377	160.51	636.24	3.94551	137.63	596.39	4.30924	112.31	532.5	4.70832	5.92	104.72	15.2775	7.78	305.18	34.8724	6.3	295.6	40.6301	6.1	352.97	49.8549
Os10t0100500-01	Serine/threonine protein kinase-related domain containing protein	13.58	37.96	2.67215	4.67	28.46	5.19577	8.31	35.67	3.93878	9.64	61.8	5.90226	5.44	12.15	2.04193	3.35	22.7	5.44828	3.24	14.73	3.70991	3.5	36.19	8.26444
Os10t0442400-01	UDP-glucoronosyl and UDP-glucosyl transferase family protein	7.34	30.96	3.83213	0.59	7.07	5.07547	0.15	4.96	5.18261	0.62	4.74	3.54321	1.91	12.81	4.7457	0.28	2.28	2.5625	0.07	1.04	1.90654	0.34	1.88	2.14925
Os05t0387200-01	UDP-sulfoquinovose synthase	12.55	35.35	2.68266	16.5	73.09	4.23371	12.46	64.94	4.89896	14.29	87.82	5.80903	45.1	95.67	2.09696	52.11	165.32	3.13161	43.02	161.86	3.69968	48.83	201.71	4.06803
Os12t0265100-02	cDNA, clone: J065219F05	7.11	22.37	2.88163	6.27	34.03	4.81843	5.67	24.35	3.8006	5.59	39	6.0698	17.89	40.96	2.22128	13.18	34.89	2.53103	10.63	34.27	3.03267	15.41	34.62	2.17063
Os12t0265100-01	Pinoresinol-lariciresinol reductase TH2	5.5	20.17	3.25692	6.18	29.75	4.28273	4.9	22.68	4.01356	5.56	37.32	5.84146	15.91	36.48	2.21644	11.87	31.17	2.49961	9.61	29.89	2.9114	14.07	29.6	2.03052
Os03t0300600-03	Chaperone protein dnaJ	10.67	39.12	3.43787	14.94	49.02	3.13802	30.46	50.86	1.64844	5.64	59.76	9.1506	7.95	39.37	4.51061	17.18	72.79	4.05886	16.37	54.15	3.17501	5.18	65.78	10.8058
Os03t0300600-01	Chaperone protein dnaJ	9.83	35.79	3.39705	13.87	44.91	3.08742	28.15	46.6	1.63293	5.07	54.91	9.21087	7.46	36.86	4.47518	15.86	67.02	4.0344	15.18	49.95	3.14895	4.82	60.33	10.5378
Os03t0300600-02	Chaperone protein dnaJ	10.35	37.63	3.40352	14.69	47.32	3.07967	29.3	48.97	1.64917	5.37	57.39	9.16641	7.9	38.67	4.4573	16.71	70.29	4.02541	15.81	52.09	3.15824	5.1	63.31	10.5426
Os06t0115300-01	Acyl-CoA-binding protein 2	56.34	177.28	3.10917	86.05	259.71	2.99495	27.24	91.89	3.28931	14.92	120.37	7.62374	81.17	127.28	1.56115	105.83	242.2	2.27651	86.24	257.25	2.96022	101.1	261.32	2.56925
Os01t0871900-00	TGF-beta receptor	2.01	8.44	3.13621	2.72	8.87	2.65323	5.46	9.79	1.67028	0.77	15.5	9.32203	0.22	2.38	2.77049	0.74	4.02	2.88506	0.65	4.64	3.41818	0.18	2.64	3.08475
Os04t0555300-02	Glycerol 3-phosphate permease	96.3	265.77	2.74173	118.32	493.52	4.14449	99.29	360.91	3.60863	95.2	602.99	6.27848	121.03	308.78	2.53856	153.72	674.37	4.36511	145.76	437.94	2.99087	122.47	546.07	4.43079
Os02t0579000-01	No apical meristem (NAM) protein domain containing protein	9.93	16.01	1.55627	4.23	22.86	4.56214	8.17	22.69	2.58342	8.78	77.3	8.00613	1.43	4.58	2.2963	1.28	6.63	3.34649	1.03	4.79	2.85222	1.12	14.6	7.35849
Os01t0777700-00	Acid phosphatase/ oxidoreductase/ transition metal ion binding	4.06	9.73	2.12055	2.72	9.28	2.76344	2.96	21.74	5.74242	5.36	37.5	6.05346	11.73	21.09	1.73527	8.97	28.91	3	8.82	37.32	3.90224	8.79	58.52	6.07967
Os08t0451200-01	Protein of unknown function DUF581 family protein	5.31	26.19	4.30903	26.75	61.57	2.25477	21.75	39.45	1.77802	4.54	44.63	8.23646	46.19	105.26	2.25175	52.42	130.07	2.45358	56.82	93.19	1.62902	20.76	40.58	1.91085
Os11t0547000-01	FKF1	2.19	8.01	2.82445	3.55	13.08	3.09451	5.95	16.01	2.44748	1.01	15.36	8.1393	1.16	5.36	2.94444	1.25	16.42	7.74222	1.96	16.81	6.01689	0.56	23.32	15.5897
Os04t0486900-01	Acid phosphatase/vanadium-dependent haloperoxidase related family protein	14.42	24.76	1.67056	12.66	41.85	3.1369	13.04	43.32	3.1567	13.67	124.27	8.5392	11.03	26.09	2.25187	8.95	56.81	5.81005	9.19	40.94	4.1158	11	90.17	7.5975
Os09t0315750-00	Hypothetical protein	6.21	11.57	1.74341	0.57	10.13	7.08917	0.87	10.31	6.04813	8.57	14.18	1.58621	4.88	18.39	3.29762	1.28	7.41	3.6886	0.89	5.75	3.57143	6.42	12.8	1.85984
Os06t0109000-00	Phosphoglycerate mutase domain containing protein	0.78	2.69	2.07303	0.65	5.59	3.99394	0.56	4.43	3.48077	1.01	12.86	6.89552	7.85	20.74	2.4565	8.82	19.87	2.12525	6.96	19.13	2.52889	6.67	18.65	2.56193
Os09t0315700-01	Phosphoenolpyruvate carboxylase family protein	9.17	15.85	1.65683	1.2	13.5	6.59091	1.25	14.08	6.70222	12.73	17.75	1.36562	6.39	25.51	3.58728	1.81	10.58	4.121	1.34	8.45	4.03846	9.38	19.08	1.93449
Os05t0183100-01	WRKY transcription factor 16	8.5	29.5	3.21053	5.9	43.93	6.51159	11.46	53.23	4.35233	17.31	37.64	2.11032	25.7	59.91	2.28127	29.13	61.72	2.08165	33.55	44.21	1.30854	26.54	42.08	1.56427
Os03t0418000-00	Basic endochitinase 2 precursor	0.33	5.76	5.08271	0.41	3.75	3.36879	0.49	5.41	4.30201	1.89	8.71	3.35986	1.15	10.86	5.51628	0.88	15.8	8.93617	1.16	7.29	3.83796	0.86	17.21	9.79032
Os04t0555300-01	Glycerol 3-phosphate permease	103.2	276.99	2.66785	123.59	496.99	3.99703	100.52	373.91	3.69297	103.1	597.12	5.74563	129.01	326.58	2.51965	163.64	715.4	4.35131	156.62	476.01	3.02633	133.54	581.63	4.33053
Os09t0569300-01	Calmodulin-binding heat-shock protein	1.56	6.06	2.75781	2.7	9.81	2.92162	1.55	9.16	3.98431	1.84	16.99	6.33451	2.1	4.45	1.75806	2.09	6.37	2.38511	1.57	6.66	2.98054	1.95	8.17	3.10847
Os04t0600200-01	Alternative oxidase 1a	12.05	52.5	4.09962	6.22	28.33	4.06233	6.31	32.86	4.63201	7.22	24.31	3.07908	5.84	12.34	1.95029	6.64	17.32	2.39791	6.12	10.98	1.68258	7.05	32.82	4.20124
Os04t0584500-01	U box domain containing protein	0.2	1.01	1.675	0	1.56	2.56	0.07	2.15	2.94393	0.07	8.21	8.60748	0.2	1.56	2.13333	0.16	3.26	3.67241	0.24	2.91	3.15323	0.17	9.83	9.25641
Os10t0558900-01	Oxidoreductase	6.34	20.54	2.9346	2.7	8	2.43243	3.52	11.21	2.70133	2.92	29.14	7.68878	5.48	14.46	2.3858	4.09	12.65	2.68173	4.04	7.48	1.68254	4.64	17.76	3.32624
Os03t0848200-01	Phytase	0.89	4.01	2.65079	2.02	11.33	4.08278	1.61	12.14	5.03448	1.15	7.44	3.92558	0.78	1.96	1.66292	0.4	3.83	3.45	0.98	2.61	1.82323	0.64	5.67	4.06707
Os08t0451201-00	Conserved hypothetical protein	1.9	12.3	4.58621	12.29	32.16	2.49511	11.03	21.63	1.88113	1.36	14.36	6.50847	19.33	52.35	2.6242	24.27	65.37	2.62643	27.94	43.47	1.53663	6.87	13.19	1.80305
Os03t0411300-01	EF-Hand type domain containing protein	23.95	48.95	2.002	48.51	96.91	1.97758	49.44	83.9	1.68319	15.43	158.01	9.67803	29.03	72.17	2.43656	38.94	108.21	2.73435	42.8	102.99	2.3742	12.14	94.36	7.25723
Os04t0608600-01	Alkyl hydroperoxide reductase subunit C/ Thiol specific antioxidant domain containing protein	4.91	9.25	1.73435	5.37	17.44	2.89482	5.9	24.16	3.64638	9.16	69.7	6.95866	5.88	20.99	3.19622	4.25	45.79	8.91238	4.79	57.24	10.0587	2.9	66.31	17.259
Os04t0598000-01	Conserved hypothetical protein	68.01	209.98	3.05724	118.91	328.69	2.74948	116.7	388.72	3.31113	98.09	602.63	6.09173	135.28	284.01	2.09136	135.81	393.91	2.88656	148.91	335.4	2.24401	111.83	458.38	4.07143
Os07t0100300-01	Conserved hypothetical protein	3.89	14.04	3.07566	6.25	23.68	3.40414	4.07	20.12	4.16568	4.21	22.75	4.55854	27.21	60.76	2.18929	37.79	64.42	1.68652	26.32	73.91	2.74195	33.16	58.44	1.74005
Os09t0513100-02	Phospholipase A1	12.48	36.47	2.77967	11.05	47.61	4.03402	16.49	44.13	2.58033	11.97	73.62	5.75328	16.73	26.94	1.57586	14.64	39.02	2.55882	20.83	35.1	1.65369	9.18	48.14	4.82711
Os01t0563000-06	Hypothetical conserved gene	87.41	187.78	2.13528	75.85	226.79	2.96409	78.48	259.9	3.28259	0.86	10.97	6.43548	61.1	169.02	2.73784	114.64	262.03	2.27456	44.55	123.68	2.73721	0.49	9.6	7.11409
Os03t0819600-02	Chalcone isomerase	31.5	87.51	2.72338	57.07	149.56	2.59273	41.17	159.45	3.80484	31.03	177.8	5.58227	76.96	151.86	1.96075	103.02	187.23	1.80956	82.01	139.25	1.68956	88.64	179.88	2.01785
Os03t0819600-01	Chalcone isomerase	31	85.58	2.70562	55.55	146.21	2.60318	40.49	154.76	3.75416	30.14	171.95	5.55395	75.32	147.97	1.95191	99.79	181.54	1.81109	79.37	135.2	1.69466	86.35	175.08	2.0158
Os01t0563000-05	Hypothetical conserved gene	100.57	224.53	2.22044	91.89	255.23	2.75842	96.22	302.65	3.12333	1.49	15.17	6.49398	72.6	191.25	2.61209	133.53	290.43	2.16628	53.17	136.94	2.54643	1.55	15.05	6.29412
Os06t0591400-01	Conserved hypothetical protein	47.57	137.42	2.84991	15.51	63.33	3.89643	18.85	65.93	3.37179	0.1	3.75	4.31818	16.61	29.34	1.72288	40.52	61.95	1.51614	19.79	27.83	1.38672	0	2.01	3.01
Os02t0704933-00	Hypothetical gene	2.46	6.97	2.30347	5.21	14.7	2.52818	2.29	14.37	4.67173	3.26	19.67	4.85211	9.53	18.59	1.8604	11.18	31.32	2.65353	10.54	33.07	2.95234	13.1	46.5	3.36879
Os05t0231700-01	Tonoplast intrinsic protein	68.29	104.82	1.5272	40.53	83.62	2.03756	51.12	142.15	2.74655	38.42	310.32	7.89751	106.5	140.65	1.31767	101.43	215.5	2.11364	149.09	262.51	1.75568	57.92	729.14	12.3921
Os09t0509100-01	No apical meristem (NAM) protein domain containing protein	9.17	22.52	2.31268	12.43	39.39	3.00745	10.48	40.56	3.62021	9.92	55.01	5.12912	14.32	28.87	1.94974	15.36	23.37	1.48961	14.07	26.78	1.8434	14.07	26.38	1.81685
Os01t0128250-01	Hypothetical gene	0.74	2.35	1.92529	1.41	3.85	2.01245	1.2	5.74	3.06364	0.87	12.2	7.05882	1.41	3.7	1.95021	1.24	9.46	4.66964	1.92	6.58	2.59589	1.22	18.83	8.93243
Os05t0534100-01	Predicted protein	1.59	3.82	1.861	1.31	6.5	3.24675	1.31	6.72	3.34199	1.2	10.94	5.42727	2.78	16.14	4.53439	2.96	22.99	6.05808	1.99	20.94	7.33779	1.93	22.5	8.02048
Os06t0204400-02	ECPT-type aminoalcoholphosphotransferase	6	15.44	2.34857	5.13	21.66	3.69657	6.88	26.52	3.49239	8.76	41.02	4.30533	8.66	19.26	2.09731	5.98	24.09	3.59456	6.68	35.4	4.73958	9.99	40.89	3.81165
Os09t0513100-01	Phospholipase A1	8.33	21.65	2.42765	7.74	28.7	3.39817	9.8	28.01	2.68611	6.84	40.1	5.24235	9.84	16.62	1.62546	9.12	23.45	2.41601	13.82	23.61	1.66059	5.68	28.73	4.4506
Os10t0498000-01	Epoxide hydrolase	2.79	5.93	1.8285	11.42	22.46	1.88889	3.79	13.39	3.00418	5.87	47.3	7.03057	0.64	2.42	2.08537	1.38	6.91	3.32353	1.04	7.16	4	1.89	8.87	3.41522
Os06t0204400-01	Aminoalcoholphosphotransferase	9.51	21.63	2.15319	8.21	30.65	3.43648	9.23	39.78	3.98631	13.05	56.43	4.08754	11.61	27.21	2.23711	7.95	33.48	3.85251	9.35	42.9	4.24155	12.56	52.26	3.92773
Os07t0558200-02	Predicted protein	3.53	11.42	2.74172	2.45	14.12	4.38261	3.22	12.76	3.26066	4.41	16.66	3.26433	18	23.8	1.30526	18.56	26.87	1.42485	16.66	32.14	1.87656	27.87	39.2	1.39245
Os05t0231600-01	Aquaglyceroporin	33.07	51.2	1.53214	21.2	38.56	1.78198	22.56	68.39	2.94525	17.59	136.35	7.38838	51.24	66.64	1.29479	48.48	93.08	1.90137	70.5	114.23	1.61161	23.89	300.83	12.1266
Os09t0509050-00	Hypothetical protein	6.38	15.73	2.26694	7.95	24.83	2.88603	6.89	27.22	3.57668	6.58	36.03	4.88522	9.8	19.71	1.91759	10.01	16.28	1.56948	9.53	17.54	1.76068	9.08	18.04	1.88889
Os04t0555350-00	-	8.63	23.08	2.50052	11.83	41.6	3.32034	7.83	32.55	3.79955	8.79	36.58	3.83861	12.93	31.52	2.33453	14.16	65.58	4.39182	11.62	46.53	3.76624	12.66	47.12	3.52269
Os01t0938000-00	-	0.73	2.16	1.82659	0.47	3.46	3.03401	0.64	4.28	3.21951	0.34	6.18	5.35821	0.24	4.07	4.08871	0.17	8.19	7.8547	0.07	7.91	8.3271	0.56	8.49	6.08333
Os07t0558200-01	Inositol monophosphatase family protein	3.31	11.07	2.80046	2.6	13.51	4.03056	3.12	12.78	3.34466	5.21	18.88	3.20129	20.01	26.52	1.30985	20.74	30.07	1.42916	19.37	35.53	1.79332	33.2	43.73	1.30789
Os03t0815800-01	Ethylene-responsive transcription factor 5	35.63	64.68	1.79307	34.47	95.66	2.72512	36.7	85.28	2.28859	25.81	168.4	6.31854	27.24	82.81	2.96778	26.03	149.26	5.55901	27.82	95.57	3.3508	20.92	166.71	7.651
Os06t0651100-01	NADPH HC toxin reductase	10.94	30.38	2.62814	7.88	23.64	2.77477	8.71	31.09	3.30484	7.06	34.15	4.36104	7.25	19.33	2.46424	5.18	17.68	3.02265	8.93	19.98	2.11279	5.07	21.18	3.65404
Os06t0651100-02	NADPH HC toxin reductase	11.42	31.78	2.63929	8.25	24.4	2.74595	9.14	32.52	3.30572	7.33	35.3	4.35774	7.43	20.26	2.52195	5.35	18.37	3.05039	9.37	20.69	2.09161	5.16	22.04	3.74026
Os06t0329900-01	SAM dependent carboxyl methyltransferase family protein	7.29	23.46	2.95054	13.03	32.21	2.36707	12.49	30.27	2.31801	9.73	56.56	5.3644	7.53	27.35	3.32356	7.21	31.63	3.97442	5.7	29.74	4.58806	4.43	26.83	5.12523
Os01t0563000-04	Hypothetical conserved gene	101.58	219.89	2.15334	92.13	230.54	2.4862	98.58	291.49	2.93724	3.74	24.56	5.39241	67.54	181.95	2.66924	126.42	259.25	2.04246	50.4	124.12	2.43424	2.3	19.5	6.21212
Os01t0563000-02	Peptidyl-prolyl cis-trans isomerase	92.8	198.44	2.12623	82.91	208.1	2.49196	90.62	263.88	2.89107	3.54	23.16	5.32159	59.79	164.59	2.72397	114	232.37	2.0293	45.48	110.88	2.40706	2.18	18.53	6.14151
Os01t0757900-01	Haloacid dehalogenase/epoxide hydrolase domain containing protein	5.02	10.02	1.83056	5.59	16.99	2.72989	5.13	19.14	3.28548	3.89	23.01	4.91002	7.03	17.03	2.24533	6.84	45.33	5.90944	7.45	46.47	5.61775	4.4	81.89	15.35
Os07t0187400-00	ATPase, AAA-type, core domain containing protein	7.61	15.2	1.88153	7.91	28.36	3.29517	8.86	25.35	2.67241	7.98	42.77	4.87416	21.99	64.38	2.84385	25.6	93.61	3.55677	32.42	98.16	2.96709	33.86	83.01	2.40993
Os11t0547000-02	Hypothetical conserved gene	1.51	4.75	2.29084	2.12	7.54	2.73718	3.57	9.42	2.28009	0.74	8.41	5.40805	0.93	3.39	2.27461	0.93	9.81	5.60104	1.24	10.38	5.08036	0.45	13.63	10.0897
Os03t0815800-03	Hypothetical conserved gene	34.9	59.95	1.69777	33.48	91.33	2.67778	35.98	90.25	2.46755	31.41	185.84	5.76489	29.25	83.6	2.79669	23.96	164.8	6.64263	33.85	102.09	2.95811	26.6	227.18	8.26739
Os11t0615000-01	Lipin/Ned1/Smp2 domain containing protein	31.22	59.49	1.87741	26.04	80.95	3.0307	27.73	77.02	2.71563	29.68	150.58	4.94068	26.44	65.75	2.43258	23.83	90.61	3.68949	26.68	91.83	3.35368	28.53	140.94	4.80664
Os10t0522000-01	Methyltransferase family protein	13.96	31.25	2.15575	10.79	30.38	2.66158	10.91	28.52	2.47859	7.33	42.04	5.16687	8.39	14.75	1.67732	9.34	22.75	2.29691	9.59	18.95	1.88385	5.47	23.36	3.76507
Os04t0460600-02	NAM / CUC2-like protein	11.67	19.12	1.588	12.09	34.23	2.69137	9.31	24.22	2.44617	6.18	39.61	5.65599	8.43	13.13	1.49841	5.56	18.4	2.95732	6.04	18.64	2.78977	4.08	21.24	4.37795
Os01t0645900-01	Conserved hypothetical protein	10.98	20.1	1.76127	9	22.75	2.375	8.95	21.43	2.25427	5.08	35.06	5.93092	2.68	6.38	2.00543	3.29	12.44	3.13287	4.1	13.82	2.90588	2.3	17.91	5.7303
Os01t0200700-01	Metallothionein-like protein type 3	103.59	136.51	1.31475	265.88	672.27	2.52274	248.53	590.83	2.37178	132.28	809.26	6.07938	7933.84	11736.4	1.47922	7326.66	12573.8	1.71607	5218.01	11601.2	2.22307	8549.26	13586.6	1.58914
Os04t0460600-01	H0219H1210 protein	10.73	16.88	1.5243	10.67	30.14	2.66838	8.77	21.11	2.26305	5.5	36.52	5.77231	7.78	12.17	1.5	4.89	17.61	3.15959	5.3	17.66	2.9619	3.65	19.51	4.41075
Os01t0563000-01	Hypothetical conserved gene	84.19	178.51	2.10717	76.69	175.15	2.26734	83	230	2.75	4.2	24.95	4.99038	51.58	143.88	2.75542	99.84	193.11	1.92493	40.65	93.36	2.26555	2.55	18.9	5.60563
Os06t0703900-02	Homeodomain-like containing protein	11.82	37.18	2.97816	9.79	34.84	3.32159	7.35	28.5	3.53293	23.41	53.59	2.23638	15.17	75.81	4.75015	14.97	115.45	7.2918	13.9	111.17	7.52819	27.97	105.26	3.66793
Os03t0214000-02	Nucleotide pyrophosphatase/phosphodiesterase	40.71	73.31	1.78159	49.36	101.23	2.02998	45.15	110.84	2.4234	33.42	199.67	5.83004	22.74	31.34	1.36226	20.48	42.12	2.00745	22.31	41.25	1.81253	21.27	57.08	2.60799
Os12t0511000-01	F-box domain containing protein	4.81	11.39	2.13253	3.99	15.6	3.32665	3.96	14.31	3.08669	4.67	18.84	3.49912	4.06	12.69	2.70553	5.1	14.78	2.58689	5.75	12.3	1.97037	5.26	15.11	2.57348
Os03t0214000-01	Diphosphonucleotide phosphatase 1 precursor	37.89	66.8	1.74338	44.06	92.68	2.07901	41.38	100.45	2.39382	29.86	177.07	5.77025	21.61	28.47	1.30341	19.7	38.8	1.92271	21.1	38.69	1.79593	19.21	50.98	2.57199
Os06t0703900-01	Homeodomain-like containing protein	11.53	36.09	2.9601	9.4	33.79	3.34519	7.3	27.71	3.45904	22.9	51.75	2.20711	14.76	74.19	4.77094	14.41	111.89	7.32576	13.6	107.82	7.45342	27.2	102.49	3.66986
Os01t0563000-03	Hypothetical conserved gene	53.78	104.18	1.92004	45.62	97.19	2.10618	46.56	133.56	2.82927	5.87	33.48	5.01892	28.22	78	2.70363	57.31	94.93	1.64517	22.83	49.27	2.10953	3.18	22.62	5.65072
Os06t0291500-01	Hypothetical protein	0.04	1.31	2.22115	0.03	1.7	2.62136	0.03	2.54	3.43689	0	2.56	3.56	0.08	0.84	1.7037	0.22	1.1	1.72131	0.1	0.82	1.65455	0.18	2.36	2.84746
Os07t0677300-01	Peroxidase	52	151.9	2.88491	55.48	169.99	3.02744	48.09	161.36	3.30739	38.64	83.3	2.12664	0.06	1.25	2.12264	0	0.9	1.9	0	0.77	1.77	0.07	1.05	1.91589
Os08t0538600-01	Stress up-regulated Nod 19 family protein	73.25	171.38	2.32162	37.61	114.37	2.98809	35.72	108.36	2.97821	53.85	166.1	3.04649	95.34	146.5	1.53104	85.67	150.34	1.74616	51.12	93.62	1.81543	118.97	215.77	1.80687
Os04t0269600-01	Primary amine oxidase	19.85	37.37	1.84029	14.37	37.38	2.49707	9.71	40.12	3.8394	15.09	48.8	3.09509	45.1	84.48	1.85423	49.45	92.98	1.86283	40.84	88.94	2.14962	50.96	91.31	1.77656
Os06t0215900-01	Oxo-phytodienoic acid reductase	16.13	42.14	2.51839	9.15	35.12	3.55862	14.64	43.92	2.87212	6.39	16	2.30041	6.3	13.44	1.97808	7.49	25.45	3.11543	3.9	19.17	4.11633	1.9	18.7	6.7931
Os06t0480000-01	RING/FYVE/PHD-type domain containing protein	12.42	23.84	1.85097	10.56	23.79	2.14446	6.79	26.89	3.58023	10.04	39.51	3.66938	10.46	20.19	1.84904	8.29	17.04	1.94187	10	18.32	1.75636	8.8	32.88	3.45714
Os06t0215900-02	12-oxophytodienoic acid reductase	16.35	43.02	2.53718	9.36	35.49	3.5222	14.95	44.58	2.85768	6.36	15.78	2.27989	6.5	13.53	1.93733	7.68	26.1	3.12212	3.95	19.36	4.11313	1.87	18.51	6.79791
Os12t0554500-00	Lipase	10.23	16.94	1.59751	10.7	24.25	2.15812	10.83	22.62	1.99662	11.6	67.16	5.40952	6.55	11.87	1.70464	7.64	20.91	2.53588	8.2	19.06	2.18043	3.9	43.57	9.09592
Os01t0954400-01	Hydroxyproline-rich glycoprotein DZ-HRGP precursor	24.27	44.39	1.7962	35.08	84.23	2.36225	28.88	77.77	2.63621	28.85	129.3	4.36516	34.36	51.36	1.48077	28.94	87.64	2.96059	37.25	70.64	1.87294	31.89	99.43	3.05351
Os06t0215925-00	Non-protein coding transcript	15.6	41	2.53012	9.02	34.25	3.51796	14.14	42.64	2.88243	6.14	14.55	2.17787	5.98	12.62	1.95129	6.82	26.08	3.46292	3.73	18.32	4.08457	2	18.43	6.47667
Os06t0666400-01	VQ domain containing protein	14.52	27.08	1.80928	11.55	38.22	3.1251	18.86	43.26	2.2286	13.89	57.29	3.91471	23.65	69.13	2.84503	42.24	75.11	1.76018	27.11	57.31	2.07435	32.14	51.07	1.57121
Os03t0389700-02	Phospho-2-dehydro-3-deoxyheptonate aldolase 1	62.44	129.96	2.06431	69.91	279.13	3.9505	67.23	243.83	3.5883	128.95	182.1	1.409	66.55	155.61	2.31843	66.55	155.64	2.31887	100.21	183.57	1.82363	103.41	193.54	1.86323
Os05t0142100-01	Conserved hypothetical protein	16.77	50.3	2.88689	11.94	47.94	3.78207	10.66	26.14	2.32762	15.86	32.69	1.99822	5.47	32.63	5.19784	4.47	19.59	3.76417	2.4	13.68	4.31765	4.12	32.66	6.57422
Os03t0389700-01	Phospho-2-dehydro-3-deoxyheptonate aldolase 1	58.7	122.76	2.07303	65.99	262.73	3.93686	63.53	230.25	3.5836	119.81	167.2	1.39227	63.25	148.73	2.33043	62.77	146.29	2.30971	94.72	172.16	1.80903	96.73	180.4	1.85613
Os07t0130100-01	Resistance protein candidate	1.67	3.67	1.74906	2.38	4.59	1.65385	2.47	6.06	2.03458	1.53	13.03	5.54545	0.35	1.8	2.07407	0.23	2.73	3.03252	0.66	1.88	1.73494	0.31	10.6	8.85496
Os10t0560000-02	Predicted protein	31.87	66.56	2.05537	23.37	52.36	2.18958	27.77	53.77	1.90372	21.28	106.36	4.81867	14.54	38.97	2.57207	10.2	26.19	2.42768	12.05	28.71	2.27663	10.18	31.64	2.9195
Os04t0585700-01	Protein of unknown function DUF581 family protein	4.12	8.88	1.92969	2.4	10.76	3.45882	3.21	10.67	2.77197	5.84	17.93	2.76754	7.9	15.39	1.84157	7.08	22.99	2.96906	7.11	13.69	1.81134	11.67	50.27	4.04657
Os10t0560000-01	Protein of unknown function DUF828	38.38	88.91	2.28314	29.27	64.54	2.16518	39.94	78.12	1.93258	27.79	129.91	4.54706	21.87	52.7	2.34805	13.42	33.9	2.42025	16.18	37.87	2.26251	14.96	34.81	2.24373
Os04t0110600-01	Fus-prov protein	23.64	46.29	1.91924	18.36	47.28	2.4938	16.41	48.4	2.83745	24.27	86.6	3.46656	22.33	41.58	1.82512	14.46	41.45	2.7458	15.59	45.87	2.8252	22.5	74.73	3.22255
Os04t0269600-02	cDNA clone:J023110G01	13.52	24.7	1.76997	9.73	24.88	2.41193	6.62	26.64	3.6273	10.81	32.99	2.87807	31.74	56.69	1.76206	34.25	62.82	1.8105	28.98	61.76	2.0934	35.73	64.2	1.77512
Os02t0127900-01	Conserved hypothetical protein	5.48	11.89	1.9892	4.7	13.75	2.58772	5.51	14.67	2.40707	5.37	22.46	3.68289	2.93	7.18	2.08142	2.4	13.94	4.39412	2.5	11.26	3.50286	3.11	23.37	5.92944
Os01t0695150-00	Non-protein coding transcript	58.05	83.86	1.43709	28.56	97.68	3.33829	31.5	147.87	4.58062	50.43	66.08	1.3043	33.24	44.53	1.32973	33.71	50.09	1.47191	15.39	41.52	2.59426	40.85	55.06	1.33955
Os06t0649900-01	Phospholipase D/Transphosphatidylase domain containing protein	10.33	19.08	1.77229	8.3	26.48	2.95484	13.7	37.26	2.60272	13.62	47.66	3.32832	4.45	8.49	1.74128	3.02	15.87	4.19652	5.83	16.29	2.53148	5.71	29.22	4.50373
Os04t0269600-03	Hypothetical conserved gene	8.01	16.02	1.88901	6.15	14.97	2.23357	3.66	16.34	3.72103	5.24	16.17	2.7516	16.61	36.42	2.12493	18.9	36.89	1.90402	18.44	36.99	1.95422	19.27	30.65	1.56142
Os04t0400600-00	OSIGBa0113L044 protein	0.32	1.88	2.18182	1.18	5.13	2.81193	0.5	2.82	2.54667	1.52	6.61	3.01984	3.24	7.92	2.10377	2.35	7.47	2.52836	1.46	5.3	2.56098	1.58	5.7	2.5969
Os04t0269600-04	cDNA clone:J023110G01	14.67	25.51	1.69177	10.16	26.48	2.46237	7.25	27.75	3.48485	12.6	38.34	2.89265	35.47	59.62	1.66219	37.35	67.52	1.7867	30.5	66.52	2.14349	38.74	74.09	1.88953
Os03t0389601-00	Hypothetical protein	36.9	78.03	2.08522	44.17	161.4	3.59531	40.43	144.83	3.51991	71.86	93.98	1.3036	38.64	96.73	2.46544	39.16	88.75	2.23481	61.94	105.84	1.69749	60.23	108.49	1.78818
Os11t0147100-01	Conserved hypothetical protein	12.58	26.23	2.00515	11.05	33.77	2.88548	13.76	36.21	2.521	14.3	45.19	3.01895	8.51	26.63	2.90536	10.9	32.43	2.80924	6.58	23	3.16623	8.65	24.08	2.59896
Os07t0661000-01	Adenosine/AMP deaminase domain containing protein	12.57	29.19	2.22476	9.63	26.3	2.5682	5.57	15.14	2.45662	10.24	34.14	3.12633	4.99	10.53	1.92487	5.53	11.58	1.92649	5.69	11.71	1.89985	6.51	19.48	2.72703
Os03t0586500-01	Conserved hypothetical protein	7.89	20.33	2.39933	25.52	58.73	2.25226	34.19	49.14	1.42484	14.73	66.05	4.26256	96.67	159.85	1.64687	118.21	268.02	2.25669	108.38	312.87	2.86954	110.47	291.54	2.62438
Os06t0223700-01	Protein of unknown function DUF581 family protein	5.28	9.1	1.60828	3.75	14.64	3.29263	2.59	10.84	3.29805	5.26	12.24	2.11502	2.72	11.59	3.38441	2.15	9.81	3.43175	2.84	7.61	2.24219	1.53	8.07	3.58498
Os01t0621900-04	Hypothetical conserved gene	43.47	122.21	2.77063	49.46	125.51	2.50713	44.14	121.45	2.71267	62.96	143.47	2.25876	54.96	70.82	1.28342	58.2	87.37	1.49274	67.83	80.58	1.18524	68.57	144.56	2.09228
Os01t0834900-01	Hypothetical conserved gene	12.86	26.45	1.98052	10.48	47.85	4.25523	29.33	58.47	1.96076	15.47	32.38	2.02672	26.12	40.28	1.52212	56.3	73.95	1.30803	37.51	88.47	2.32329	37.47	105.85	2.77749
Os05t0226900-01	Repetitive proline rich protein	22.17	85.95	3.7527	32.57	44.1	1.34346	20.65	50.89	2.39677	25.39	70.85	2.72262	11.88	27.71	2.22904	11.48	18.87	1.59215	9.35	15.4	1.58454	6.44	12.39	1.79973
Os12t0615500-01	Conserved hypothetical protein	20.39	40.28	1.92987	19.08	51.92	2.63546	18.66	53.09	2.75127	23.08	67.59	2.84842	11.06	17.16	1.5058	13.57	21.52	1.54564	10.55	20.59	1.86926	13.43	30.37	2.17394
Os01t0695100-01	Phosphoethanolamine N-methyltransferase	27.02	39.42	1.44254	14.68	44.73	2.91645	14.26	67.87	4.51311	23.31	30.15	1.28137	16.88	20.79	1.21868	17.11	24.21	1.39205	8.02	17.58	2.05987	17.61	23.35	1.30844
Os03t0679700-01	Thiamine biosynthesis protein thiC	0.13	0.69	1.49558	0.78	5.1	3.42697	0.63	2.46	2.1227	0.42	3.39	3.09155	8.39	27.14	2.99681	12.4	57.19	4.34254	13.15	53.9	3.87986	16.07	71.12	4.22496
Os05t0111300-01	B22EL8 protein	127.61	192.4	1.50377	121.04	351.78	2.89069	84.29	216.69	2.55235	59.62	189.6	3.14418	374.95	578.55	1.54156	288.09	762.29	2.64032	355.11	872.44	2.45273	395.83	1314.07	3.31394
Os03t0559700-00	Conserved hypothetical protein	21.55	39.56	1.79867	9.85	33.76	3.20369	11.85	29.5	2.37354	1.51	5.8	2.70916	15.79	32.01	1.96605	13.65	36.73	2.57543	17.02	25.86	1.49057	7.85	28.74	3.36045
Os07t0186000-01	Thioredoxin h isoform 1	571.9	1127.94	1.97057	414.93	1132.81	2.72596	377.7	1046.86	2.76699	589.62	1527.34	2.58769	787.47	1318.74	1.6738	1069.76	2113.18	1.97447	958.78	1679.76	1.75119	777.14	1854.05	2.38395
Os01t0621900-03	Conserved hypothetical protein	43.53	117.85	2.66899	48.38	117.52	2.40016	41.18	118.2	2.82598	62.9	129.49	2.0421	54.69	67.35	1.22733	61.04	88.18	1.43746	68.41	78.36	1.14335	71.57	144.14	2
Os01t0621900-01	Conserved hypothetical protein	40.53	109.42	2.6588	44.96	109.09	2.39534	38.44	110.33	2.82277	58.57	120.37	2.03743	50.72	62.69	1.23144	56.73	81.91	1.43617	63.32	72.93	1.14941	66.36	133.69	1.99955
Os01t0621900-02	Conserved hypothetical protein	42.33	114.08	2.6559	47	113.61	2.38771	39.98	114.92	2.8287	60.78	124.99	2.03933	52.97	65.23	1.22716	59	85.13	1.4355	66.08	75.95	1.14714	69.02	139.29	2.00357
Os04t0423600-01	SET domain containing protein	8.46	12.16	1.39112	8.3	27.7	3.08602	9.71	35.17	3.37722	10.68	22.39	2.00257	54.49	85.01	1.55001	52.94	91.95	1.72321	74.45	142.21	1.89808	51.62	129.55	2.481
Os05t0111300-02	Metallothionein	105.4	156.13	1.47679	100.63	294.73	2.90987	72.22	182.81	2.51038	53.01	157.65	2.93742	312.82	479.07	1.52976	244.36	653.32	2.66678	290.43	726.18	2.49521	340.52	1144.45	3.35398
Os02t0538700-02	Harpin-induced 1 domain containing protein	27.56	55.41	1.97514	30.6	90.84	2.90633	32.03	94.6	2.89434	25.28	52.9	2.05099	56.5	91.61	1.61061	68.05	104.74	1.53135	61.42	96.86	1.56777	54.4	69.11	1.26552
Os01t0214200-01	Esterase	24.62	48.6	1.93599	22.36	48.95	2.13827	26.18	66.42	2.4805	43.67	144.24	3.2514	16.18	27.6	1.66473	9.69	25.38	2.46773	15.28	32.82	2.0774	18.73	61.56	3.17081
Os03t0238600-01	Purple acid phosphatase	222.99	529.27	2.36738	197.79	587.39	2.95986	203.47	506.88	2.48389	274.44	546.67	1.98835	57.57	167.56	2.87792	64.08	232.05	3.58098	57.43	192.05	3.30395	60.6	265.4	4.32468
Os05t0296530-00	Non-protein coding transcript	55.23	83.94	1.51058	65.14	125.52	1.91291	61.46	148.29	2.39017	47.14	189.81	3.96365	28.45	48.56	1.68285	39.75	84.27	2.09252	36.23	75.26	2.04835	40.62	90.64	2.20183
Os02t0538700-01	Harpin-induced 1 domain containing protein	25.95	50.34	1.90501	27.78	84.45	2.96908	30.13	87.5	2.84292	23.69	48.87	2.01985	53.06	84.19	1.57584	62.83	96.96	1.5347	56.57	89.14	1.56575	50.11	64.15	1.2747
Os04t0117900-01	Amidase family protein	19.55	41.43	2.06472	11.29	36.13	3.02116	10.23	27.04	2.49688	25.52	55.5	2.13047	21.58	36.74	1.67139	28.49	49.98	1.72872	27.64	37.36	1.33939	26.59	61.03	2.24828
Os03t0679700-02	Thiamine biosynthesis protein thiC	0.1	0.52	1.38182	0.52	4.08	3.34211	0.45	1.89	1.9931	0.57	3.7	2.99363	6.74	22.43	3.02713	10.26	46.99	4.26199	10.85	44.84	3.86835	12.72	62.64	4.63848
Os04t0531400-01	Lectin-like receptor kinase 7, 2	15.07	29.93	1.9247	19.15	41.82	2.12506	20.3	41.05	1.97418	13.94	53.98	3.68005	3.71	9.17	2.15924	6.37	16.82	2.41791	5.39	11.22	1.91236	4.81	14.83	2.72461
Os09t0434500-01	Ethylene response factor 2	194.47	444.56	2.27943	185.23	607.87	3.26945	205.05	568.19	2.76239	653.13	852.67	1.30505	418.15	452.91	1.08293	377.79	588.07	1.55514	503.47	748	1.48473	315.43	688.48	2.17893
Os09t0478300-01	Conserved hypothetical protein	1.45	4.1	2.08163	1.71	3.15	1.53137	0.86	3.22	2.26882	2.05	10.35	3.72131	2.35	17.76	5.6	9.36	37.26	3.69305	3.4	26.13	6.16591	11.07	26.75	2.29909
Os01t0249200-01	Nectarin 1 precursor	59.29	109.28	1.82916	67.09	170.65	2.52093	50.98	186.37	3.60466	99.26	163.75	1.64323	94	122.36	1.29853	80.12	130.4	1.61982	98.88	129.67	1.30827	85.54	144.62	1.68269
Os07t0178600-01	Heat shock transcription factor 29	0.99	2.99	2.00503	1.06	4.97	2.89806	1.13	4.13	2.40845	1.73	5.15	2.25275	2.29	5.37	1.93617	1.99	7.7	2.9097	2.13	8.12	2.91374	2.76	8.14	2.43085
Os06t0215600-01	Oxo-phytodienoic acid reductase	56.68	155.11	2.70648	34.73	92.34	2.61237	34.91	93.57	2.63353	27.51	44.37	1.59137	1.05	3.32	2.10732	2.2	7.16	2.55	1.78	5.18	2.22302	1.08	8.51	4.57212
Os09t0272000-01	Heavy metal transport/detoxification protein domain containing protein	29.41	49.91	1.67412	35.14	70.64	1.98229	24.1	71.86	2.90279	29.13	88.8	2.98042	7.98	36.45	4.17038	10.02	26.72	2.51543	10.93	21.95	1.92372	12.74	29.32	2.2067
Os01t0618100-01	IN2-2 protein	13.63	31.73	2.23718	22.43	44.41	1.93811	23.63	40.46	1.68331	10.39	40.71	3.66198	22.16	81.39	3.55743	22.8	77.8	3.31092	21.4	89.71	4.04955	19.05	56.67	2.87631
Os05t0215600-01	Protein of unknown function DUF2358 domain containing protein	10.15	14.02	1.34709	7.98	17.26	2.03341	8.03	15.8	1.86047	9.1	42.12	4.26931	25.32	32	1.2538	27.4	49.07	1.76303	24.48	45.34	1.81868	34.43	78.84	2.25346
Os03t0679700-03	Thiamine biosynthesis protein thiC	0.1	0.5	1.36364	0.53	4.02	3.28105	0.45	1.9	2	0.57	3.47	2.84713	6.53	21.93	3.04515	10.13	45.95	4.21833	10.72	44.35	3.86945	12.69	61.88	4.59313
Os08t0148267-00	Hypothetical conserved gene	0.99	4.04	2.53266	1.64	5.48	2.45455	0.91	4.18	2.71204	6.7	12.79	1.79091	2.04	7.58	2.82237	2.34	11.67	3.79341	1.95	12.94	4.72542	5.14	20.34	3.47557
Os01t0800500-01	Purple acid phosphatase	7.6	12.74	1.59767	5.5	13.61	2.24769	7.31	15.12	1.93983	3.27	14.82	3.70492	12.21	24.53	1.93263	8.45	35.48	3.86032	9.09	47.18	4.77502	5.39	30.69	4.95931
Os06t0215750-00	Hypothetical gene	46.99	127.8	2.68389	29.76	75.07	2.47302	29.1	76.87	2.58704	22.04	37.73	1.68099	0.84	2.69	2.00543	2.07	6	2.28013	1.38	4.82	2.44538	0.76	7.19	4.65341
Os11t0282300-01	Protein of unknown function DUF1685 domain containing protein	30.22	42.79	1.40263	29.79	67.6	2.228	35.2	68.11	1.90912	29.41	116.22	3.85465	21.01	40.02	1.8637	20.47	69.48	3.28272	28.04	51.96	1.82369	17.11	69.16	3.8741
Os05t0490500-01	Conserved hypothetical protein	9.05	16.78	1.76915	10.23	26.74	2.47017	8.26	25.35	2.84557	13.89	33.33	2.30557	4.66	8.71	1.71555	4.52	17.05	3.26993	4.26	16.55	3.3365	6.02	30.65	4.50855
Os09t0480600-01	Hypothetical protein	45.12	86.5	1.89722	37.75	102.19	2.66297	43.28	82.66	1.88934	36.5	107.1	2.88267	13.06	32.27	2.36629	14.12	49.59	3.3459	18.91	31.96	1.65545	15.65	63.43	3.86967
Os08t0562600-01	C2 calcium-dependent membrane targeting domain containing protein	35.54	71.88	1.99453	53.03	101.18	1.89117	49.62	93.72	1.8712	14.91	55.73	3.56568	58.3	118.97	2.0231	82.21	156.58	1.89376	67.85	172.05	2.51344	28.78	69.07	2.35292
Os04t0531600-01	Conserved hypothetical protein	31.36	50.89	1.60352	31.65	65.21	2.02787	33.78	61.02	1.78321	14.2	57.85	3.87171	6	12.76	1.96571	9.71	22.4	2.18487	8.04	14.28	1.69027	2.93	16.8	4.52926
Os04t0531500-01	Concanavalin A-like lectin/glucanase domain containing protein	30.78	49.8	1.59849	31.06	63.98	2.02682	33.19	59.78	1.77771	14.14	57.06	3.83487	5.82	12.38	1.96188	9.43	21.71	2.17737	7.92	13.9	1.6704	2.83	16.34	4.52742
Os06t0702700-01	Butirosin biosynthesis	34.42	49.03	1.41248	22.23	66.37	2.90013	18.35	61.29	3.21912	14.51	25.22	1.69052	24.85	51.89	2.04603	28.69	49.96	1.7164	23.92	52.37	2.14165	24.77	39.5	1.57159
Os09t0530300-01	Cytochrome P450 family protein	1.52	4.79	2.29762	2.3	9.06	3.04848	4.01	7.07	1.61078	2.45	6.69	2.22899	12.84	24.22	1.82225	14.06	35.61	2.43094	23.16	32.67	1.39363	8.94	49.49	5.07948
Os02t0755900-01	UDP-glucuronosyl/UDP-glucosyltransferase domain containing protein	3.57	7.34	1.82495	3.28	9.82	2.52804	3.11	10.41	2.77616	1.23	3.5	2.01794	4.37	7.88	1.65363	5.02	28.81	4.95183	5.23	12.82	2.2183	11.73	37.48	3.02278
Os03t0238700-01	Acid phosphatase type 5	24.16	53.27	2.157	20.73	61.96	2.89738	23.66	49.59	2.0515	31.04	64.22	2.03558	7.75	18.55	2.23429	7.82	25.57	3.01247	7.03	21.55	2.80822	7.85	32.2	3.75141
Os12t0511200-01	Hly-III related domain containing protein	1.18	2.79	1.73853	0.38	2.04	2.2029	0.51	2.42	2.2649	0.34	2.9	2.91045	0.23	1.16	1.7561	0.53	3.75	3.10458	0.46	2.17	2.17123	0.15	16.98	15.6348
Os07t0134500-01	Hydrolase/ protein serine/threonine phosphatase	13.17	19.95	1.47848	11.72	25.61	2.09198	11.25	29.21	2.46612	17.55	55.67	3.05499	8.64	16.71	1.83714	7.59	28.42	3.42491	8.81	33.33	3.49949	13.46	58.62	4.1231
Os08t0447000-01	D-3-phosphoglycerate dehydrogenase	43.64	91.61	2.0746	54.37	110.12	2.00686	40.79	103.83	2.50849	55.82	141.06	2.50018	25.46	58.42	2.24565	31.23	81.87	2.57121	26.16	71.51	2.66973	28.02	70.84	2.47553
Os05t0247100-02	Chitinase	776.05	1813.38	2.33496	1005.19	1528.81	1.5204	512.39	1061.23	2.06905	612.49	1940.59	3.16483	222.61	470.54	2.10876	303.24	588.57	1.93785	169.23	201.35	1.18869	81.96	526.73	6.36126
Os04t0394100-00	H0718E123 protein	0.05	0.74	1.65714	0	1.45	2.45	0	1.23	2.23	0	1.74	2.74	0	1.12	2.12	0	3.72	4.72	0.05	2.95	3.7619	0	5.09	6.09
Os04t0105400-01	B0616E02-H0507E053 protein	4.52	7.63	1.56341	11.06	21.95	1.90299	10.63	22.01	1.9785	11.72	44.96	3.61321	3.41	8.32	2.11338	9.9	19.4	1.87156	10.5	16.27	1.50174	9.33	14.09	1.46079
Os02t0802400-01	Calcineurin subunit B	59.86	95.23	1.58117	50.87	103.78	2.02005	48.7	83.74	1.70503	43.84	165.82	3.72034	28.13	44.64	1.56677	32.95	72.24	2.15729	30.81	56.43	1.80541	28.25	95.34	3.29368
Os07t0165200-01	Ankyrin domain containing protein	17.35	26.3	1.48774	16.28	34.54	2.05671	16.95	42.2	2.40669	19.8	62.79	3.06683	13.27	25.5	1.85704	14.18	48.73	3.27602	13.92	48.41	3.31166	20.86	97.6	4.51052
Os08t0256000-01	Conserved hypothetical protein	6.54	10.3	1.49867	8.54	17.47	1.93606	11.77	20.16	1.65701	5.35	23.86	3.91496	5.62	9.43	1.57553	9.3	19.41	1.98155	8.77	16.29	1.7697	6.92	23.09	3.04167
Os05t0247100-01	Glycosyl hydrolases family 18	727.31	1697.58	2.33222	941.92	1435.56	1.52352	484.63	997.69	2.05648	534.25	1655.05	3.09397	211.06	442.15	2.08974	289.02	560.86	1.93731	159.69	193.05	1.2076	70.09	454.95	6.4137
Os08t0434300-01	Malate dehydrogenase precursor	29.15	53.94	1.82222	30.67	70.26	2.25008	33.91	81.24	2.35577	39.25	98.03	2.46037	36.72	56.76	1.53128	59.73	70.49	1.17718	43.23	64.87	1.48926	46.81	172.7	3.63313
Os03t0248600-02	Enolase 2	648.22	1069.98	1.64964	692.51	1426.3	2.05808	637.85	1708.95	2.67661	367.83	917.44	2.49014	99.88	292.17	2.90613	88.77	498.55	5.56478	89.31	471.08	5.22733	64.31	581.37	8.91701
Os10t0500600-01	C2H2-like domain containing zinc finger protein	30.25	42.41	1.38912	23.58	48.68	2.02116	24.76	57.33	2.26436	28.56	93.57	3.19926	40.95	47.14	1.14756	39.92	69.75	1.72898	40.33	70.89	1.73941	33.45	146.79	4.28999
Os03t0248600-01	Enolase 2	622.88	1027.95	1.64928	665.48	1370.46	2.05777	613.08	1642.06	2.67564	353.36	881.46	2.49029	96.06	280.74	2.90274	85.21	479.06	5.5685	85.9	452.79	5.22198	61.9	558.54	8.89571
Os03t0762300-02	Peroxidase 51	33.86	46.41	1.36001	22.22	50.73	2.22782	17.15	41.4	2.33609	24.23	69.35	2.78835	11.64	34.08	2.77532	16.45	39.3	2.30946	12.23	29.07	2.27286	7.1	17.52	2.28642
Os04t0636800-01	Conserved hypothetical protein	140.67	283.63	2.00911	130.9	285.38	2.17119	183.38	305.93	1.66466	147.78	424.32	2.85872	133.26	260.16	1.94518	125.97	330.68	2.61227	157.31	352.2	2.23107	119.14	401.72	3.35209
Os02t0136000-00	Phox/Bem1p domain containing protein	13.11	19.62	1.46137	12.02	23.49	1.88095	13.15	25.1	1.84452	9.7	36.45	3.5	0.92	2.18	1.65625	0.97	5.9	3.50254	1.32	4.39	2.32328	0.82	11.76	7.01099
Os01t0783500-01	Rossmann-like alpha/beta/alpha sandwich fold domain containing protein	30.69	44.08	1.42253	31.45	52.55	1.65023	30.63	51.64	1.66424	15.62	64.44	3.93742	14.44	20.42	1.38731	16.23	32.64	1.95241	17.62	28.24	1.57035	12.73	47.71	3.54771
Os04t0636750-00	Hypothetical gene	147.14	286.08	1.9379	129.76	284.7	2.18492	192.13	319.99	1.66204	158.59	457.45	2.87267	140.15	268.52	1.90946	125.11	338.1	2.68892	162.38	361.65	2.21967	123.3	429.93	3.46685
Os03t0762300-01	Peroxidase 51 precursor	35.33	48.55	1.36389	23.03	52.05	2.20766	18.21	42.31	2.25455	24.03	69.72	2.82541	11.51	35.1	2.88569	17	40.22	2.29	12.09	29.96	2.36516	7.28	16.94	2.16667
Os11t0107500-01	Tautomerase domain containing protein	18.61	26.35	1.3947	19.29	40.25	2.03302	22.14	35.98	1.5981	19.04	70.68	3.57685	24.62	36.62	1.46838	24.53	59.86	2.38386	25.73	50.01	1.90834	23.49	78.84	3.26011
Os05t0134400-02	Peroxidase 1	63.3	145.84	2.28367	53.07	124.73	2.32532	90.53	245.97	2.69824	82.11	100.05	1.21586	116.1	154.38	1.3269	105.06	127.99	1.2162	113.63	154.57	1.35715	121.62	161.8	1.32768
Os03t0162500-01	Protein of unknown function DUF506	8.89	20.2	2.14358	21.41	31.44	1.44757	16.87	23.62	1.37773	11.43	42.61	3.50845	29.64	57.05	1.89458	25.91	67.35	2.53995	29.08	61.31	2.07148	22.49	50.17	2.17837
Os03t0772600-01	Lectin-like receptor kinase 7, 2	9.49	17.86	1.7979	3.94	15.43	3.32591	9.08	15.76	1.6627	26.73	45.04	1.6603	7.1	32.23	4.10247	16.3	48.13	2.83988	12.81	21.67	1.64156	32.75	45.87	1.38874
Os01t0627550-00	Hypothetical protein	39.9	121.24	2.98875	5.88	12.45	1.95494	43.77	87.57	1.97833	10.37	16.24	1.51627	27.86	53.26	1.88011	20.16	26.03	1.27741	32.05	44.69	1.38245	24.94	69.51	2.7182
Os05t0198200-00	Thioredoxin fold domain containing protein	21.57	31.45	1.43775	15.92	35.44	2.15366	18.79	34.49	1.79333	14.73	46.6	3.02606	2.98	6.8	1.9598	1.98	8.58	3.21477	4.28	8.67	1.83144	2.28	8.65	2.94207
Os09t0437500-01	Dormancyauxin associated family protein	217.35	426.96	1.95997	215.89	321.23	1.48568	259.8	293.83	1.13048	124.89	476.27	3.79117	79.74	187.68	2.33688	37.05	181.99	4.8092	99.35	183.7	1.84056	40.15	244.68	5.97035
Os01t0627500-01	Cytochrome P450 family protein	59.96	170.06	2.8061	8.18	18.87	2.16449	65.69	129.44	1.95592	16.22	23.8	1.44019	38.8	73.75	1.87814	28.86	39.38	1.35231	46.41	66.87	1.43155	35.45	97.11	2.69163
Os07t0168300-01	Glutathione S-transferase GSTU6	13.78	29.3	2.05007	17.21	27.88	1.58594	17.74	32.09	1.76574	4.79	15.89	2.9171	2.67	9.33	2.81471	5.9	14.97	2.31449	2.86	13.2	3.67876	1.82	6.58	2.68794
Os09t0306400-01	bZIP transcription factor	75.81	136.11	1.78505	75.91	168.67	2.20609	72.33	132.12	1.81536	99.08	242.08	2.42886	62.36	128.32	2.04104	42.36	145.19	3.37154	52.61	94.44	1.78026	48.27	98.97	2.02902
Os03t0162400-01	Conserved hypothetical protein	5.72	12.96	2.07738	14.47	20.38	1.38203	11.4	15.45	1.32661	7.6	28.66	3.44884	18.94	36.68	1.88967	16.43	42.68	2.50602	18.91	39.7	2.0442	14.96	33.37	2.15351
Os08t0535700-00	Glycerophosphodiester phosphodiesterase	18.22	30.14	1.62019	15.64	30.02	1.86418	16.36	31.37	1.86463	17.41	52.06	2.88213	3.29	11.84	2.99301	4.33	29.69	5.75797	3.02	18.42	4.83085	1.74	39.31	14.7117
Os03t0130400-02	ESTs AU065232	43.08	71.71	1.6495	40.13	82.97	2.04158	40.8	88.49	2.14091	46.66	111.64	2.36341	31.58	50.79	1.58963	25.43	73.58	2.82179	26.8	59.84	2.18849	25.73	130.82	4.93154
Os03t0130400-01	Adenylate kinase, subfamily protein	54.17	92.89	1.70183	52.18	102.46	1.94547	50.19	112.06	2.20863	55.83	130.89	2.32078	36.86	58.81	1.57977	31.49	91.66	2.85195	31.62	69.14	2.15021	30.7	146.07	4.63943
Os03t0762200-01	Hypothetical protein	19.88	25.85	1.28592	12.83	28.23	2.11352	10.24	22.42	2.08363	13.61	38.32	2.69131	6.77	20.08	2.713	9.77	21.44	2.08357	6.13	17.44	2.58626	4.01	8.6	1.91617
Os04t0640600-02	OSIGBa0138H21-OSIGBa0138E0113 protein	32.1	50.63	1.55982	37.56	80.1	2.10322	29.85	71.11	2.33744	29.06	64.23	2.16999	24.97	31.63	1.25645	24.56	30.47	1.23122	21.18	28.23	1.31785	14.11	36.42	2.47651
Os01t0971000-02	Conserved hypothetical protein	85.16	202.53	2.36223	96.61	204.2	2.10224	105.52	175.27	1.65481	122.14	250.75	2.04442	292.58	484.81	1.65478	277.24	550.52	1.98217	319.15	523.82	1.63929	220.96	938.73	4.23378
Os04t0640600-01	Shikimate kinase	83.58	129.93	1.548	95.78	197.78	2.05394	73.67	177.11	2.3853	69.17	149.14	2.13966	58.92	76.68	1.2964	58.21	72.43	1.24016	52.69	64.75	1.22462	33.5	86.47	2.53536
Os04t0405900-01	Hypothetical protein	16.57	40.17	2.3432	15.05	37.91	2.4243	20.64	37.61	1.7842	14.43	23.05	1.55865	30.78	64.04	2.04657	39.36	82.61	2.07161	26.88	52.14	1.90603	20.61	75.08	3.52059
Os03t0130400-03	Non-protein coding transcript	32.87	52.99	1.59404	28.88	61.74	2.09973	30.06	68.95	2.25209	37.4	80.06	2.11094	24.98	41.72	1.64434	19.19	61.28	3.0847	23.29	44.59	1.8769	20.05	100.33	4.81378
Os01t0901800-02	Acid phosphatase/vanadium-dependent haloperoxidase related family protein	65.93	88.91	1.34334	56.25	116.92	2.05974	59.69	105.47	1.75433	82.87	237.49	2.84357	20.63	32.75	1.56033	17.51	76.34	4.17828	17.64	69.92	3.80472	24.69	114.58	4.49903
Os07t0679300-01	Alpha-galactosidase precursor	97.76	160.93	1.63963	119.46	179.93	1.50199	91.24	165.98	1.81028	60.63	185.85	3.0318	27.88	41.54	1.47299	21.15	53.15	2.4447	25.93	50.65	1.91794	25.31	64.44	2.48727
Os01t0897200-04	Ribonuclease 2 precursor	88.23	119.54	1.35089	85.22	158.19	1.84632	82.48	144.55	1.74353	73.58	223.21	3.0063	49.01	75.68	1.53329	50.66	116.85	2.28126	52.34	95.92	1.81702	35.16	135.82	3.78374
Os01t0104400-03	Ricin B-related lectin domain containing protein	104.96	181.06	1.7182	88.6	146.62	1.64754	78.66	155.51	1.96473	128.4	336.43	2.60765	134.75	209.99	1.55425	94.66	132.47	1.39525	86.74	141.42	1.6232	146.26	212.56	1.45022
Os01t0104400-02	Ricin B-related lectin domain containing protein	97.12	166.22	1.70424	81.36	135.05	1.65189	72.71	143.42	1.9593	120.65	316.62	2.61093	124.03	192.26	1.54571	86.62	122	1.40379	79.8	129.24	1.61188	136.4	199.37	1.4583
Os01t0901800-01	Acid phosphatase/vanadium-dependent haloperoxidase related	41.49	58.67	1.40433	34.74	70.4	1.99776	36.3	66.35	1.80563	51.89	142.52	2.71356	13.85	20.94	1.47744	11.23	47.01	3.92559	12.27	41.21	3.18086	15.24	67.65	4.22722
Os06t0194000-01	Ethylene-responsive transcription factor 3	140.2	252.58	1.79589	194.49	345.49	1.77242	157.44	310.5	1.96604	171.23	409.15	2.38141	146.68	205.87	1.4008	185.31	349.72	1.88245	183.2	306.3	1.6683	161.02	402.16	2.48833
Os04t0485300-04	Glucose-6-phosphate 1-dehydrogenase	67.85	119.11	1.74452	60.49	153.89	2.51895	66.66	134.36	2.00059	95.42	158.13	1.65038	49.19	86.59	1.74517	57.92	85.87	1.47437	53.45	88.87	1.65051	49.88	105.4	2.09119
Os06t0194000-02	Ethylene-responsive transcription factor 3	131.49	236.15	1.78995	182.1	323.98	1.77488	147.17	290.42	1.96679	160.39	383.55	2.38274	137.68	192.67	1.39652	173.77	328.34	1.88442	171.74	287.25	1.66869	150.76	377.36	2.49315
Os01t0104400-01	Ricin B-related lectin domain containing protein	84.71	144.82	1.70132	71.72	118.74	1.64659	63.92	126.31	1.96103	104.19	272.34	2.59854	107.41	167.28	1.55226	75.97	107.04	1.40366	69.99	113.38	1.61121	117.72	170.62	1.44559
Os01t0897200-02	Ribonuclease 2 precursor	83.18	112.1	1.34355	80.51	147.11	1.81708	77.05	135.29	1.74619	69.2	208.69	2.98704	46.27	71.59	1.53565	47.68	109.07	2.26109	48.64	89.86	1.83038	32.92	127.63	3.79216
Os01t0897200-01	Ribonuclease 2 precursor	81.8	110.71	1.34915	79.65	145.32	1.81426	76.45	133.76	1.73996	68.05	205.14	2.98537	45.67	70.74	1.53718	47.25	107.82	2.25534	48.41	89.19	1.82534	32.28	125.76	3.80889
Os10t0530900-03	cDNA clone:006-203-F02	45.37	100.25	2.18352	45.48	76.21	1.66114	17.86	42.12	2.28632	24.88	43.14	1.70556	8.28	18.56	2.10776	12.86	43.79	3.2316	8.52	26.29	2.8666	4.59	45.79	8.3703
Os07t0155100-01	FAD dependent oxidoreductase family protein	11.32	26.54	2.23539	17.35	33.38	1.87357	16.04	28.54	1.73357	13.9	28.21	1.9604	10.46	28.29	2.55585	9.45	22.57	2.2555	11.43	26.94	2.24779	11.14	24.1	2.06755
Os01t0871800-01	TGF-beta receptor	1.88	3.74	1.64583	2.16	3.55	1.43987	3.48	6.16	1.59821	0.21	2.77	3.1157	0.4	1.38	1.7	0.64	2.45	2.10366	0.51	4.2	3.44371	0.03	1.01	1.95146
Os09t0570900-01	Amino acid-binding ACT domain containing protein	4.97	7.82	1.47739	4.14	9.77	2.09533	3.09	7.88	2.17115	6.77	14.95	2.05277	5.82	9.5	1.53959	5.53	10.85	1.8147	5.34	10.33	1.78707	7.39	15.67	1.98689
Os02t0693500-01	Conserved hypothetical protein	30.94	46.81	1.49687	42.47	63.63	1.48677	39	58.56	1.489	43.63	147.03	3.31683	34.16	82.67	2.37969	41.61	100.52	2.38254	38.9	75.21	1.91003	79.97	92.86	1.15919
Os03t0103200-01	Physical impedance induced protein	271.79	422.57	1.55273	411.5	480.2	1.16655	210.71	384.37	1.82027	561.37	1820.12	3.2383	78.48	121.53	1.54165	48.62	126.82	2.57598	50.57	72.28	1.42098	145.84	208.73	1.42829
Os01t0832900-01	Ser-Thr protein kinase-like protein	7.93	12.63	1.52632	7.92	18.85	2.22534	6.62	16.15	2.25066	8.73	16.08	1.7554	6.66	9.16	1.32637	5.07	11.75	2.10049	4.07	11.56	2.47732	6.4	19.84	2.81622
Os04t0655300-01	Protein kinase, core domain containing protein	10.52	23.41	2.11892	10.04	17.53	1.67844	11.93	18.82	1.53287	9.21	23.53	2.40255	8.37	14.98	1.70544	8.78	20.02	2.14928	12.16	18.94	1.5152	7.33	24.92	3.11164
Os10t0530800-01	Hypothetical protein	30.92	68.67	2.18264	33.97	53.33	1.55362	11.25	28.36	2.39673	17.86	28.98	1.58961	6.08	13.38	2.03107	7.84	28.39	3.32466	5.52	17.27	2.80215	3.79	28.14	6.08351
Os06t0668200-01	Phosphoglycerate kinase	51.62	83.59	1.60756	26.85	68.59	2.49874	28.77	60.14	2.05375	27.16	42.85	1.55717	8.85	15.72	1.69746	6.8	13.12	1.81026	8.13	17.29	2.00329	5.31	16.76	2.81458
Os10t0530900-01	Glutathione S-transferase GST 30	49.91	106.92	2.11982	52.18	84.47	1.60718	17.46	44.65	2.47291	30.39	46.56	1.51513	9.29	21.18	2.15549	13.01	45.95	3.35118	8.74	26.94	2.86858	5.9	49.2	7.27536
Os03t0221700-02	Serine/threonine protein kinase-related domain containing protein	3.87	6.35	1.50924	4.88	7.97	1.52551	3.33	7.49	1.96074	2.64	8.88	2.71429	9.85	16.3	1.59447	8.44	16.48	1.85169	8.93	13.45	1.45519	6.78	17.41	2.36632
Os05t0431700-01	Peptide transporter PTR2-B	3.72	10	2.33051	11.12	19.14	1.66172	11.26	19.29	1.65498	6.96	14.92	2	8.63	14.22	1.58048	11.17	18.19	1.57683	16.81	23.28	1.36328	2.85	16.6	4.57143
Os03t0116000-00	60Kd inner membrane protein	11.17	19.63	1.69515	11.62	18.18	1.51981	9.68	22.33	2.18446	12.85	29.77	2.22166	6.74	16.77	2.29587	6.23	18.06	2.63624	5.22	20.08	3.38907	6.73	29.32	3.92238
Os07t0225300-01	OsNAC3 protein	22.17	38.93	1.72335	20.77	50.17	2.35048	42.6	76.54	1.77844	18.91	33.51	1.7333	9.37	37.61	3.72324	16.03	60.79	3.6283	13.15	34.89	2.5364	22.84	61.02	2.60151
Os05t0431750-00	Peptide transporter PTR2-B	3.35	10.05	2.54023	11.17	19.61	1.69351	11.41	17.46	1.48751	6.64	13.22	1.86126	8.3	13.38	1.54624	10.68	17.01	1.54195	15.07	21.68	1.41133	3.23	15.85	3.98345
Os09t0532000-01	TonB box, conserved site domain containing protein	10.6	17.85	1.625	9.42	18.84	1.90403	11.51	23.92	1.99201	11.26	23.75	2.01876	11.57	21.64	1.80111	15.03	64.79	4.10418	19.78	40.05	1.97546	16.98	51.24	2.90545
Os10t0417800-01	Protein of unknown function DUF506,	17.54	30.85	1.71791	30.07	41.48	1.36724	20.66	31	1.47738	12.28	38.36	2.96386	13.86	36.41	2.5175	13.7	44.93	3.12449	16.87	31.78	1.83436	11.96	31.89	2.53781
Os07t0608200-01	CCAAT-binding transcription factor subunit B	5.33	10.13	1.75829	5.33	11.03	1.90047	4.65	8.04	1.6	5.58	13.7	2.23404	7.26	12.31	1.61138	7.03	11.02	1.49689	4.43	9.94	2.01473	3.82	9.7	2.21992
Os11t0283500-01	TGF-beta receptor	27.86	48.01	1.6982	20.78	33.84	1.59963	15.7	35.02	2.15689	12.29	25.5	1.99398	16.7	37.35	2.16667	15.71	36.17	2.22442	18.63	33.25	1.74478	17.66	28.75	1.59432
Os03t0327800-01	NAC-domain containing protein 29	8.12	12.41	1.47039	4.27	11.69	2.40797	7.69	12.52	1.55581	9.05	19.2	2.00995	5.62	13.52	2.19335	5.18	26.38	4.43042	11.99	21.7	1.7475	7.66	29.58	3.53118
Os07t0492000-01	Nucleoside diphosphate kinase I	576.36	812.38	1.40879	461.38	922.17	1.99656	459.67	1047.85	2.27679	537.22	946.78	1.76095	289.57	490.09	1.69009	251.84	612.29	2.42561	276.06	533.36	1.92868	194.64	818.06	4.18657
Os03t0150600-01	High affinity phosphate transporter 2	55.81	73.21	1.30628	50.58	108.22	2.11749	65.95	117.74	1.77356	43.39	98.3	2.23699	68.48	85.33	1.24252	76.18	113.21	1.47979	64.69	84.54	1.30218	45.15	59.9	1.31961
Os03t0150600-02	Pphosphate transporter 1	52.29	68.81	1.31	47.59	101.52	2.1099	61.91	111.3	1.78509	41.74	91.93	2.17431	64.98	80.49	1.23507	72.36	106.97	1.47178	62.2	79.55	1.27453	43.16	58.25	1.34171
Os09t0306232-01	Hypothetical gene	54.82	89.91	1.62863	54.08	103.27	1.89306	45.21	83.77	1.83445	68.93	140.17	2.01873	42.48	77.07	1.79554	24.42	87.39	3.47718	31.96	54.21	1.67506	28.02	61.39	2.1499
Os03t0267700-01	Adenine nucleotide translocator 1 domain containing protein	11.9	18.4	1.50388	12.02	21.64	1.73886	11.64	23.97	1.97547	12.23	27.52	2.15571	8.25	16.11	1.84973	7.61	24.31	2.93961	7.12	23.36	3	6.61	49.6	6.64915
Os03t0221600-01	Conserved hypothetical protein	3.3	5.64	1.54419	4.41	6.91	1.46211	3.14	6.53	1.81884	2.31	7.38	2.53172	8.72	14.4	1.58436	7.5	13.88	1.75059	7.87	11.51	1.41037	5.55	13.69	2.24275
Os01t0663400-02	Aspartic proteinase oryzasin-1	5.1	9.98	1.8	7.4	15.29	1.93929	6.92	16.1	2.15909	15.77	23.43	1.45677	11.52	16.54	1.40096	15.44	27.97	1.76217	15.13	24.16	1.55983	26.75	38.23	1.41369
Os01t0290000-04	Retrotransposon protein SINE subclass	154.94	288.97	1.8595	184.58	296.21	1.60152	154.68	290.79	1.87429	112.86	227.31	2.00518	78.99	255.78	3.21015	97.57	289.74	2.94958	91.27	273.85	2.97876	82.82	344.3	4.11954
Os03t0122600-01	MADS-box domain containing protein	21.74	30.68	1.39314	79.87	93.96	1.17423	8	22.93	2.65889	25.71	55.36	2.11007	42.06	57.33	1.35462	64.38	77.23	1.19654	13.69	24.57	1.74064	39.82	64.83	1.61269
Os03t0174900-01	RAPB protein	110.48	211.22	1.90366	125.48	195.15	1.55084	84.24	149.28	1.76302	135.71	288.38	2.11674	4.41	10.65	2.15342	5.78	11.84	1.89381	5.14	10.05	1.79967	6.44	14.83	2.12769
Os08t0157500-02	Quercetin 3-O-methyltransferase 1	406.5	647.17	1.5906	419.25	904.52	2.15472	370.17	892.26	2.40661	544.98	644.13	1.1816	307	463.37	1.50769	288.48	449.25	1.55538	357.08	399.28	1.11785	401.46	457.72	1.13979
Os04t0485300-01	Glucose-6-phosphate dehydrogenase	134.52	225.07	1.66817	129.77	277.78	2.13183	124.82	271.96	2.16945	201.11	274.65	1.36386	98.3	185.97	1.88288	125.3	172.86	1.37656	101.93	181.2	1.77014	110.92	209.57	1.88143
Os04t0485300-03	Glucose-6-phosphate 1-dehydrogenase	118.5	199.83	1.68059	114.02	242.88	2.12033	111.26	240.73	2.1533	176.64	243.77	1.3779	87.35	162.97	1.85591	109.54	151.55	1.38004	91.61	160.92	1.74841	98.69	186.57	1.88153
Os04t0485300-02	Glucose-6-phosphate dehydrogenase	141.25	236.48	1.66946	136.59	292.03	2.12973	131.34	286.01	2.16873	211.56	288.55	1.3622	103.41	195.52	1.8822	131.68	181.53	1.37572	107.25	190.68	1.77072	116.43	220.54	1.88657
Os08t0157500-01	Caffeic acid 3-O-methyltransferase	393.05	624.05	1.58622	393.03	841.16	2.1373	342.96	831.85	2.42136	505.44	597.65	1.18207	294.49	444.16	1.50651	273.11	413.76	1.51312	334.1	370.77	1.10943	374.2	424.22	1.13332
Os03t0826600-02	Phosphoesterase family protein	145.19	210.75	1.44846	154.95	251.27	1.61763	150.59	259.07	1.71561	119.81	306.24	2.54317	85.79	210.74	2.43968	97.46	321.93	3.27981	118.27	284.38	2.39272	85.63	351.94	4.07411
Os03t0826600-01	Phospholipase	130.74	190.7	1.45514	139.94	225.85	1.60955	134.92	231.56	1.71101	104.65	267.62	2.54255	76.37	189.55	2.46284	87.38	286.04	3.24779	106.48	251.43	2.34862	75.47	301.99	3.96221
Os01t0663400-01	Aspartic proteinase oryzasin 1 precursor	4.47	9.05	1.83729	7.01	13.46	1.80524	6.02	14.5	2.20798	13.7	20.47	1.46054	10.12	14.62	1.40468	13.49	24.89	1.78675	13.86	21.49	1.51346	23.44	33.48	1.4108
Os01t0926350-00	Hypothetical gene	206.31	309.52	1.49785	154.24	336.81	2.17605	156.44	346.39	2.20649	309.95	440.37	1.41942	63.96	115.84	1.79865	68.81	146.69	2.1156	72.4	125.45	1.72275	75.52	248.74	3.26372
Os04t0496800-01	LETM1-like domain containing protein	17.03	25.65	1.47809	17.15	30.88	1.75647	17.66	31.46	1.73955	17.64	42.12	2.3133	11.99	20.65	1.66667	14.16	28.66	1.95646	10.64	35.11	3.10223	13.14	42.32	3.06365
Os11t0455500-03	NONE	544.51	952.93	1.74869	517.13	1128.42	2.1798	691.14	1480.15	2.13996	845.87	1030.35	1.21784	529.17	708.66	1.33855	507.32	742.86	1.46337	737.25	822.24	1.11512	703.19	914.02	1.29939
Os01t0717700-01	EGF-like, alliinase domain containing protein	36.99	50.96	1.36773	25.56	34.26	1.32756	24.64	34.25	1.3748	10.86	37.01	3.20489	18.29	62.65	3.29964	22.24	60.2	2.63339	29.75	58.36	1.93041	21.79	37.07	1.67047
Os01t0233000-01	DREPP plasma membrane polypeptide family protein	333.36	457.15	1.37023	318.18	473.61	1.48697	321.05	505.49	1.57271	243.68	694.19	2.84122	208.03	281.16	1.34985	194.97	386.63	1.97801	223.71	351.73	1.56971	152.32	357.96	2.34125
Os01t0926300-01	Transaldolase	316.29	469.88	1.48407	238.06	512.41	2.14762	237.39	524.32	2.20362	459.96	642.14	1.39522	97.52	169.88	1.73447	103.84	215.8	2.06791	109.49	190.36	1.73192	112.46	360.59	3.18694
Os01t0764000-03	Glutathione S-transferase I	1578.81	2442.58	1.54676	1535.62	2539.93	1.65358	1308.67	2753.78	2.10342	1561.94	2996.37	1.91778	336.76	457.33	1.35697	345.62	511.79	1.4794	292.48	404.92	1.38313	479.79	785.55	1.63595
Os01t0649900-01	Lipase, GDSL domain containing protein	18.93	26.33	1.3713	27.84	46.62	1.65118	16.64	39.58	2.30045	20.1	38.91	1.89147	9.99	28.67	2.69973	16	38.8	2.34118	11.11	29.13	2.48803	15.46	30.4	1.90765
Os01t0764000-01	Glutathione S-transferase I	1432.96	2216.21	1.54621	1398.52	2308.89	1.65049	1191.99	2501.42	2.0976	1413.54	2713.36	1.9189	307.63	421.84	1.37005	319.47	472.11	1.4763	270.58	374.08	1.3811	436.93	716.42	1.63821
Os11t0455500-01	Adenosylhomocysteinase	441.09	775.15	1.75564	424.59	888.39	2.08978	557.83	1192.54	2.13578	634.34	774.88	1.2212	418.02	573.23	1.37041	407.88	580.19	1.42142	598.61	643.69	1.07518	532.97	671.69	1.25979
Os01t0764050-00	Hypothetical gene	1147.62	1775.04	1.54624	1103.42	1852.83	1.67856	967.68	1993.2	2.05868	1183.23	2264.32	1.91291	248.99	331.01	1.32809	247.43	373.95	1.50928	210.23	295.04	1.40151	352.66	598.12	1.69406
Os02t0121300-01	Cyclophilin 2	1178.17	1732.59	1.47018	1173.24	1929.47	1.64402	941.14	1839.9	1.95396	939.41	1995.89	2.12342	989.19	1605.17	1.62208	920.62	1863.45	2.02301	956.4	1578.45	1.64973	797.74	1907.65	2.38958
Os06t0246000-01	HvB12D protein	1563.93	2140.25	1.36827	1534.09	2489.77	1.62256	1449.57	2038.19	1.40579	1558.7	4348.61	2.78875	344.11	505.55	1.46779	277.98	843.31	3.02642	347.14	627.81	1.8062	252.17	925.95	3.66137
Os09t0321900-01	Ubiquitin-conjugating enzyme E2 M	9.97	15.82	1.53327	16.66	26.27	1.54417	12.07	26.86	2.1316	18.33	37.07	1.96948	5.33	12.36	2.11058	3.4	10.23	2.55227	4.27	13.33	2.71917	3.92	24.68	5.21951
Os09t0570900-02	Amino acid binding protein	2.39	3.89	1.44248	2.38	5.16	1.82249	1.95	4.37	1.82034	3.39	8.18	2.09112	2.93	5.29	1.60051	3.26	5.85	1.60798	2.87	5.71	1.73385	4.6	9.41	1.85893
Os07t0111600-03	Hydrolase/ protein serine/threonine phosphatase	37.36	54.64	1.45047	39.99	70.14	1.73555	39.37	77.17	1.93634	46.98	97.09	2.04439	26.51	41.68	1.55144	29.74	60.37	1.99642	32.22	54.61	1.67399	25.78	70.61	2.67401
Os01t0290000-02	Cyprosin precursor	168.85	325.07	1.91975	209.48	317.55	1.51345	170.82	324.35	1.89355	124.46	228.72	1.83102	90.02	279.85	3.08559	107.08	310.21	2.87944	98.24	299.87	3.03174	96.86	357.48	3.66319
Os07t0111600-02	Hydrolase/ protein serine/threonine phosphatase	36.09	52.78	1.44999	39.4	68.14	1.71139	38.5	75.15	1.92785	45.4	94.91	2.06703	25.58	40.21	1.55041	28.71	57.94	1.98384	31.34	53.72	1.69202	25.19	69.08	2.67583
Os01t0290000-03	Cyprosin precursor	171.39	331.16	1.92679	213.36	323.59	1.51423	174.17	329.81	1.88851	126.35	231.41	1.82497	91.71	284.59	3.08047	108.98	315.33	2.87625	99.78	304.76	3.03394	98.15	362.92	3.6704
Os01t0290000-01	Cyprosin precursor	155.39	297.55	1.90901	192.02	291.63	1.51606	156.43	296.73	1.89119	115.16	212.11	1.83462	82.93	256.49	3.06791	98.57	284.39	2.86622	90.36	274.16	3.01182	90.02	330.26	3.63942
Os04t0191500-01	Conserved hypothetical protein	16.3	27.56	1.65087	16.61	41.51	2.41397	19.88	29.45	1.45833	40.67	66.53	1.62059	56.37	252.23	4.41398	83.33	396.29	4.71113	56.44	266.16	4.65111	54.9	342.87	6.15152
Os01t0764000-02	Glutathione s-transferase ii	1017.44	1574.78	1.54725	955.89	1693.64	1.77099	879.24	1777.91	2.02094	1138.43	2040.58	1.79176	218.68	285.02	1.30198	213.43	325.08	1.52068	183.93	255.38	1.38636	324.49	552	1.69898
Os05t0501300-01	Flavoprotein wrbA	55	77.59	1.40339	65.21	103.89	1.5842	70.06	152.47	2.15972	48.25	96.25	1.97462	7.33	16.84	2.14166	7.23	15.98	2.06318	6.44	19.29	2.72715	5.25	15.27	2.6032
Os12t0632000-01	Glycine-rich RNA-binding protein 1	1744.61	2371.03	1.35885	1433.22	1768.11	1.2335	1333.89	1535.71	1.15119	671.92	2257.14	3.35573	1334.3	1661.04	1.24469	1002.89	1752.06	1.74627	1178.4	1360.57	1.15446	384.59	1926.71	4.99938
Os05t0137400-01	Aspartic protease precursor	360.14	537.23	1.49036	423.54	725.38	1.71098	486.52	808.23	1.65989	443.33	986.74	2.22299	245.59	460.48	1.87145	293.63	617.33	2.09867	353.79	646.97	1.82635	247.27	934.14	3.76663
Os09t0369050-01	DRE binding factor 2	88.31	123.93	1.39884	76.39	137.17	1.78537	75.8	103.78	1.36432	61.34	156.77	2.5308	95.75	213.85	2.22067	94.64	207.23	2.17723	106.35	180.23	1.68822	110.95	185.11	1.66244
Os10t0389000-01	Centrin	47.05	67.63	1.4283	43.31	60.54	1.38885	33.47	57.42	1.69481	37.3	97.3	2.56658	21.97	42.07	1.87505	20.21	54.37	2.61056	24.76	44.09	1.75039	19.33	54.63	2.73635
Os01t0740650-00	Glutamate carboxypeptidase 2	13.88	25.31	1.76815	18.62	33.37	1.75178	16.1	34.03	2.04854	16.73	25.46	1.49239	15.78	37.47	2.29261	16.11	32.62	1.96493	16.07	36.16	2.17692	10.82	16.77	1.50338
Os07t0111600-01	Purple acid phosphatase	29.51	45.69	1.53032	33.81	56.55	1.65326	33.1	64.06	1.90792	36.35	72.19	1.95957	21.84	33.54	1.51226	23.24	47.86	2.01568	27.12	43.8	1.59317	21.18	53.31	2.4486
Os02t0766600-01	Protein of unknown function DUF1685 family protein	134.55	165.08	1.22523	141.68	236.68	1.66583	161.6	208.51	1.2885	103.19	297.48	2.86477	26.42	59.1	2.19183	30.33	94.76	3.0565	40.06	64.44	1.59377	23.58	97.5	4.00732
Os04t0675000-01	Protein of unknown function DUF789 family protein	9.42	14.91	1.52687	9.79	19.6	1.90918	8.35	19.23	2.16364	9.46	13.89	1.42352	10.98	16.85	1.48998	9.98	13.91	1.35792	9.64	16.22	1.61842	11.54	23.98	1.99203
Os05t0501325-00	Conserved hypothetical protein	33	46.79	1.40559	40.96	57.23	1.38775	41.56	88.31	2.09845	25	54.37	2.12962	4.97	9.87	1.82077	4.06	9.45	2.06522	3.58	11.05	2.631	3.26	8.87	2.3169
Os01t0168800-01	Alpha/beta hydrolase fold-1 domain containing protein	52.74	73.96	1.39486	50.53	93.56	1.83505	43.54	105.29	2.38639	41.46	58.01	1.38978	9.62	15.74	1.57627	9.7	17.5	1.72897	8.55	16.46	1.82827	9.95	15.05	1.46575
Os05t0135700-01	S-adenosylmethionine synthetase 1	991.65	1510.75	1.52294	996.25	1966.71	1.97314	1434.72	2852.48	1.98749	1800.54	2607.44	1.44789	715.11	1068.26	1.49315	602.71	1062.28	1.76124	930	1066.48	1.1466	767.29	1386.47	1.80592
Os02t0813350-01	Cyclin-like F-box domain containing protein	26.96	48.02	1.75322	44.24	54.36	1.2237	32.73	51.02	1.54225	30.41	74.39	2.40019	20.97	40.7	1.89804	24.75	52.22	2.0668	22.17	43.06	1.9016	24.37	52.49	2.1084
Os05t0135700-02	S-adenosylmethionine synthetase 1	990.74	1504.47	1.51801	996.43	1970.68	1.97676	1443.12	2857.1	1.97913	1845.33	2649.43	1.43551	721.95	1071.67	1.48374	608.01	1070.03	1.75864	930.38	1073.66	1.15384	778.47	1412.97	1.81401
Os11t0523800-01	Isoform 3 of Auxin response factor 23	51.85	90.76	1.73623	53.46	97.33	1.80555	57.36	94.57	1.63759	61.88	107.18	1.72042	92.03	132.23	1.43212	82.57	107.77	1.30154	89.86	123.02	1.36496	90.8	104.04	1.14423
Os02t0633300-01	EspB-like protein	18.58	30.13	1.58989	33.31	45.73	1.36199	40.69	58.74	1.43296	28.42	72.21	2.48844	24.36	36.44	1.47634	27.85	39.12	1.39064	44.14	57.71	1.30062	32.8	62.93	1.89142
Os07t0541400-01	Receptor protein kinase	5.73	8.16	1.36107	1.74	3.8	1.75182	1.67	4.05	1.89139	1.88	4.38	1.86806	2.46	7.46	2.44509	1.83	8.39	3.31802	1.75	5.65	2.41818	2.24	6.45	2.29938
Os04t0466600-01	Agmatine deiminase domain containing protein	30.17	45.62	1.49567	24.9	47.15	1.85907	22.36	47.51	2.07663	47.29	68.35	1.43612	25.27	35.98	1.40769	22.35	34.85	1.53533	21.74	31.81	1.44283	24.56	40.99	1.6428
Os01t0542000-00	DNA-damage-repair/toleration protein DRT102	7.15	13.85	1.82209	10.21	17.36	1.63782	9.48	14.24	1.4542	7.55	15.7	1.95322	3.63	13.4	3.11015	4.43	14.82	2.91344	2.76	14.01	3.99202	5.17	9.94	1.7731
Os01t0310100-01	Phospholipase D	7.76	10.39	1.30023	9.37	17.76	1.80906	10.05	19.26	1.83348	10.96	21.97	1.92057	6.74	12.27	1.71447	6.08	19.75	2.93079	5.5	23.78	3.81231	7.72	23.49	2.80849
Os05t0135750-00	S-adenosylmethionine synthase	934.11	1443.14	1.54435	995	1917.88	1.92659	1387.06	2738.4	1.97355	1825.8	2587.1	1.41674	680	1034.84	1.52106	602.43	1062.05	1.76168	902.58	1039.71	1.15176	770.81	1371.99	1.77892
Os02t0169300-01	Phosphoglycerate kinase	374.13	597.35	1.59505	376.4	659.85	1.75106	331.77	744.3	2.23969	374.72	475.69	1.26874	154.54	292.76	1.88865	159.68	362.5	2.26226	134.86	288.09	2.12785	184.31	392.66	2.12433
Os01t0793701-00	Hypothetical protein	23.1	27.52	1.1834	21.12	30.96	1.44485	22.23	34.8	1.54111	21.22	57.83	2.64761	16.34	26.88	1.60784	17.98	35.52	1.92413	19.09	31.01	1.59333	17.57	53.86	2.95423
Os03t0409100-02	Hypothetical conserved gene	7.89	15.16	1.81777	14.43	20.42	1.3882	9.69	14.11	1.41347	13.99	31.94	2.19746	17.23	27.41	1.55842	15.37	30.23	1.90776	20.66	32.3	1.5374	22.42	44.95	1.962
Os02t0169151-00	Hypothetical gene	240.17	375.75	1.56218	237.41	412.83	1.73579	212.76	483.06	2.2645	260.61	325.51	1.24808	97.45	183.87	1.87781	102.96	226.71	2.19036	86.85	186.6	2.13546	122.98	266.62	2.15857
Os06t0111500-02	6-phosphogluconate dehydrogenase	173.03	265.91	1.5337	179.85	322.58	1.78922	165.52	322.6	1.94331	204.83	316.39	1.542	123.02	147.62	1.19836	128.92	173.05	1.33967	139.36	156.42	1.12154	109.78	249.48	2.26106
Os03t0274800-01	Protein kinase APK1A	23.36	33.98	1.43596	21.27	43.85	2.01392	21.03	35.75	1.66818	24.46	41.84	1.68264	24.58	34.69	1.39523	25.39	41.23	1.60023	23.48	33.36	1.40359	21.95	35.28	1.58083
Os04t0683700-01	4-coumarate-CoA ligase-like protein	261.72	437.26	1.66816	263.01	505.48	1.91841	287.66	480.27	1.66726	236.79	365.02	1.53926	450.28	674.35	1.49652	628.69	964.4	1.53314	580.05	842.28	1.4513	408.54	693.39	1.69554
Os09t0327300-01	Plastid 5, 10-methylene-tetrahydrofolate dehydrogenase	15.78	23.84	1.48033	24.3	37.53	1.52292	23.87	32.15	1.33293	14.66	37.44	2.45466	19.42	32.65	1.64789	18.37	62.02	3.25348	18.41	66.94	3.50026	17.57	57.83	3.16801
Os05t0399100-02	Endo-1, 3, 1, 4-beta-D-glucanase	132.7	185.57	1.39544	54.35	98.9	1.80488	123.66	237.36	1.91208	87.98	145.48	1.64621	143.18	202.24	1.40963	40.03	62.86	1.55642	121.66	224.33	1.83703	52.61	78.58	1.48442
Os05t0399100-01	Endo-1, 3, 1, 4-beta-D-glucanase	119.5	167.35	1.3971	48.53	88.72	1.81143	111.46	213.23	1.90494	78.95	130.26	1.64178	128.86	182.61	1.41391	36.08	56.38	1.54746	108.82	201.6	1.84484	47.2	70.39	1.48112
Os02t0618200-01	Signal transduction response regulator	24.61	36.27	1.45529	30.31	38.14	1.25008	34.07	44.14	1.28714	16.71	47.48	2.73744	16.63	23.46	1.38741	16.27	39.81	2.36306	20.39	50.05	2.38663	8.75	65.94	6.86564
Os06t0111550-00	6-phosphogluconate dehydrogenase	168.97	260	1.53557	177.73	311.69	1.74951	160.28	313.98	1.953	200.19	295.56	1.47403	119.1	144.31	1.20991	125.42	164.7	1.31071	136.95	151.33	1.10424	106.68	231.64	2.16048
Os02t0553600-01	RNA polymerase II transcriptional coactivator KIWI	28.2	39.61	1.39075	30.81	43.26	1.39139	25.2	40.23	1.57366	29.54	70.64	2.34578	20.01	29.39	1.44645	16.99	40.8	2.32351	13.79	31.79	2.21704	13.2	39.85	2.87676
Os01t0898900-01	Nucleotide-sugar transporter family protein	11.96	19.34	1.56944	11.19	21.02	1.8064	11.48	21.19	1.77804	16.59	25.71	1.51848	8.84	13.45	1.4685	9.85	19.52	1.89124	10.28	20.56	1.91135	13.89	24.2	1.69241
Os06t0111500-01	Cytosolic 6-phosphogluconate dehydrogenase	181.74	276.76	1.51997	188.16	331.15	1.75592	173.89	335.33	1.92309	217.02	317.12	1.45913	127.55	152.97	1.19774	131.33	177.53	1.34913	144.51	160.04	1.10673	112.61	254.52	2.2491
Os09t0553200-01	UTP--glucose-1-phosphate uridylyltransferase	357.22	537.95	1.50452	381.2	674.45	1.76727	370.03	757.17	2.04342	347.56	456.08	1.31134	221.84	407.41	1.83275	247.95	444.16	1.78815	216.74	487.21	2.24217	265.22	464.28	1.74773
Os06t0703500-03	Squamosa promoter-binding-like protein 12	12.33	22.09	1.73218	18.2	27.32	1.475	15.52	20.4	1.2954	23.99	51.93	2.11805	12.79	23.53	1.77883	16.9	26.87	1.55698	9.71	18.46	1.81699	16.54	42.48	2.47891
Os02t0317800-01	Conserved hypothetical protein	82.77	114.05	1.3734	93.28	160.03	1.708	85.95	141.28	1.63634	89.69	168.42	1.86812	50.55	68.64	1.35092	59.42	101.35	1.69398	63.14	80.6	1.27222	53.09	87.03	1.62747
Os03t0238800-01	Conserved hypothetical protein	19.88	28.15	1.39607	17.04	31.45	1.79878	18.55	35.93	1.889	19.4	29.45	1.49265	11.88	21.47	1.74457	12.89	29.34	2.18431	11.45	27.22	2.26667	15.93	31.87	1.94152
Os08t0206400-01	Potassium transporter 18	31.25	44.81	1.42047	36.24	43.51	1.19522	40.1	45.5	1.13139	11.34	33.72	2.81361	5.26	10.49	1.83546	5.44	9.72	1.6646	5.86	9.41	1.51749	6	14.73	2.24714
Os05t0310500-03	Cathepsin B	384.47	608.02	1.57994	406.57	560.21	1.37697	429.37	688.52	1.60216	342.14	682.35	1.99146	139.08	329.86	2.36194	160.95	443.03	2.74177	179.18	430.61	2.39544	153.19	532.69	3.46125
Os09t0287000-01	Ethylene-responsive transcription factor 5	65.33	113.13	1.72064	96.92	122.31	1.25929	73.27	98.95	1.34577	44.84	100.07	2.20484	16.67	24.9	1.46576	18.68	63.45	3.2749	35.14	75.31	2.11151	4.5	42.88	7.97818
Os05t0310500-01	Cathepsin B	434.64	691.38	1.58934	469.42	637.68	1.35768	486.7	788.97	1.61979	388.08	762.56	1.96248	152.42	365.81	2.39089	180.63	492.9	2.71926	198.05	474.93	2.39101	170.78	587.38	3.4252
Os07t0452500-02	ORMDL family protein	65.48	108.85	1.65238	80.13	139.88	1.73647	54.71	76.37	1.3888	39.42	69.72	1.74963	24.17	90.5	3.63528	36.69	120.15	3.21438	19.58	62.87	3.1035	20.6	30.17	1.44306
Os01t0793500-01	Conserved hypothetical protein	39.33	45.68	1.15745	38.7	52.74	1.35365	40.71	55.44	1.35315	34.88	93.82	2.6427	27.72	44.6	1.58774	31.97	54.49	1.68305	33.92	49.77	1.45389	30.6	82.19	2.63259
Os07t0683900-01	Ricin B-related lectin domain containing protein	455.09	677.99	1.48872	303.43	495.84	1.63203	288.06	484.7	1.68027	316.08	537.75	1.6991	194.48	369.94	1.89759	122.59	261.69	2.1255	119.78	335.58	2.78672	82.07	193.27	2.33863
Os07t0683900-02	Osr40g2 protein	469.17	702.64	1.49657	315.97	517.52	1.63586	303.85	505.78	1.66239	337.53	572.67	1.69459	198.6	379.48	1.90621	127.72	274.48	2.14015	122.01	350.51	2.85757	87.89	204.64	2.31342
Os05t0310500-02	Cathepsin B-like cysteine protease	176.6	278.26	1.57241	188.04	254.57	1.35194	196.44	313.67	1.59375	157.36	309.99	1.96382	63.44	148.17	2.31487	72.64	195.36	2.66649	81.59	189.57	2.30742	69.11	233.52	3.34503
Os01t0723400-03	Malic enzyme	527.83	739.14	1.39958	451.62	616.75	1.36483	607.26	937.6	1.54309	467.86	1015.82	2.16871	251.32	524.49	2.08263	255.61	678	2.64604	297.65	879.86	2.94947	110.09	729.8	6.57845
Os06t0703500-01	SBP-domain protein 5	11.44	19.51	1.64871	16.49	24.82	1.47627	14.49	18.9	1.2847	22.21	46.91	2.0642	11.7	21.24	1.75118	15.35	24.39	1.55291	8.75	15.89	1.73231	15.05	39.42	2.51838
Os03t0327600-01	Ricin B-related lectin domain containing protein	182.67	224.32	1.22677	182.27	229.58	1.25814	156.25	323.85	2.06582	163	310.45	1.89909	72.39	145.38	1.99455	57.48	170.76	2.93707	66.39	179.58	2.67963	93.04	232.82	2.48639
Os06t0703500-02	SBP-domain protein 5	10.44	17.63	1.6285	14.75	22.3	1.47937	13.2	16.8	1.25352	20.06	42.51	2.066	10.56	19.51	1.77422	13.76	22.32	1.57995	7.91	14.51	1.74074	13.56	35.33	2.49519
Os04t0311400-01	Cysteine proteinase 1 precursor	180.05	229.59	1.27363	217.87	261.4	1.19889	188.42	259.77	1.37668	186.77	478.9	2.55579	44.3	76.16	1.70331	39.27	86.83	2.18103	39.93	72.78	1.80259	38.79	86.66	2.20307
Os01t0723400-01	Malic oxidoreductase family protein	484.53	677.23	1.39689	412.66	556.97	1.34886	551.56	850.71	1.54139	428.24	907.47	2.11646	227.25	474.87	2.08486	232.52	612.39	2.62671	269.33	787.88	2.91821	101	652.87	6.41049
Os01t0723400-02	Malic enzyme	450.68	629.94	1.39687	383.61	517.53	1.3482	512.89	790.8	1.5408	398.14	843	2.11455	211.18	441.18	2.08399	216.08	568.82	2.62493	249.9	732.83	2.92479	93.5	607.24	6.4364
Os03t0696300-02	Nuclear transcription factor Y subunit A-1	36.04	51.08	1.40605	28.93	55.7	1.89442	36.72	52.26	1.41198	52.2	87.03	1.6547	23.63	47.41	1.96549	23.89	50.86	2.08357	18.73	54.13	2.79422	50.13	67.55	1.3407
Os01t0550300-02	N-rich protein	287.75	412.46	1.4319	237.63	439.81	1.84725	239.23	392.22	1.63685	230.25	334.08	1.44899	212.38	340.8	1.60184	220.81	327.73	1.48203	241.95	295.92	1.22214	229.93	286.4	1.24453
Os01t0550300-01	Gda-1 protein	277.52	394.84	1.42123	229.91	427.6	1.85613	231.57	377.81	1.6288	224.69	327.77	1.45673	207.05	325.12	1.56751	214	321.5	1.5	233.45	286.85	1.22777	225.25	281.25	1.24751
Os08t0191650-01	Hypothetical gene	25.6	36.64	1.41504	28	39.25	1.38793	22.73	38.61	1.6692	31.44	59.31	1.85912	24.52	52.98	2.1152	30.69	56.39	1.81098	21.89	41.86	1.87243	22.76	77.26	3.29377
Os06t0728000-01	HMG1 protein	1508.22	1936.34	1.28367	1844.42	2304.17	1.24913	1946	2047.06	1.05191	1254.91	3443.8	2.74287	1494.23	2276.03	1.52286	1293.05	2745.73	2.12258	1254.44	2407.56	1.9185	1096.51	2649.21	2.41475
Os06t0728000-02	HMG1 protein	1340.05	1722.81	1.28542	1662.77	2078.57	1.24991	1755.74	1849.89	1.05359	1137.58	3111.76	2.7339	1334.91	2037.58	1.52599	1167.34	2483.46	2.12649	1136.21	2174.82	1.9133	994.13	2403.81	2.41658
Os11t0148500-01	Pyruvate kinase family protein	152.6	209.76	1.37214	155.38	246.45	1.58236	133.55	246.44	1.83902	164.79	251.14	1.52084	148.83	196.41	1.31756	161.29	236.95	1.4662	144.11	233.52	1.61615	163.3	279.77	1.70889
Os03t0696300-01	Nuclear transcription factor Y subunit A-1	24.16	34.67	1.41773	20.6	35.41	1.68565	22.27	34.41	1.5217	30.41	52.04	1.68863	16.3	32.68	1.94682	15.9	31.66	1.93254	13.38	34.48	2.46732	30.83	39.52	1.27301
Os03t0409100-01	Hypothetical conserved gene	3.52	6.08	1.56637	5.69	8.13	1.36472	4.02	5.57	1.30876	5.72	12.88	2.06548	7.3	11.32	1.48434	6.45	12.08	1.7557	8.2	13.01	1.52283	9.78	19.06	1.86085
Os05t0542900-01	Pectin lyase fold domain containing protein	12.77	20.57	1.56645	17.3	27.81	1.57432	20.26	27.49	1.34008	14.1	26.51	1.82185	6.65	23.59	3.21438	8.75	33.4	3.52821	7.34	24.49	3.05635	6.77	22.04	2.96525
Os09t0442300-01	Oryzain gamma chain	126.23	215.16	1.69897	167.76	247.58	1.47298	156.28	245.02	1.56422	152.04	236.72	1.55332	83.49	271.13	3.22085	105.15	463.84	4.37909	98.61	370.95	3.73406	156.28	685.31	4.36362
Os04t0681900-02	H0124B048 protein	38.3	64.12	1.657	53.2	72.45	1.35517	53.21	63.92	1.19757	43	90.04	2.06909	30.77	47.07	1.51306	34.43	51.69	1.48716	35.9	44.96	1.24553	27.39	45.83	1.64952
Os08t0425800-01	DRP2 protein	41.11	60.93	1.47067	16.47	30.01	1.77504	17.69	28	1.55163	53.4	78.71	1.46526	43.86	81.1	1.83014	17.72	44.79	2.44605	17.2	35.29	1.99396	32.45	67.8	2.0568
Os08t0522500-01	Glycoside hydrolase	36.8	53.32	1.43704	46.15	74.19	1.5947	46.87	87.51	1.84897	43.28	60.03	1.37827	22.31	37.54	1.65337	31.65	52.14	1.62757	30.55	47.35	1.53249	26.93	61.55	2.23953
Os09t0538400-01	P-type R2R3 Myb protein	51.52	77.61	1.49676	58.14	78.67	1.34714	48.67	58.88	1.20556	40.08	89.68	2.2074	29.55	37.3	1.25368	37.72	52.4	1.37913	34.23	45.52	1.32047	23.37	36.55	1.54083
Os02t0667500-02	Hypothetical conserved gene	25.66	30.97	1.19917	19.79	32.61	1.61664	15.64	27.34	1.70312	13.58	24.19	1.72771	3.72	8.84	2.08475	3.96	8.13	1.84073	3.64	7.34	1.79741	2.46	4.58	1.61272
Os08t0159500-01	Zinc-finger protein Lsd1	25.83	41.02	1.56616	28.65	55.9	1.91906	30.85	42.12	1.35385	31	42.7	1.36563	71.41	135.02	1.87847	58.64	129.02	2.18008	48.87	117.28	2.37177	80.68	103.31	1.27706
Os06t0729300-01	AGO1 homologous protein	18.79	24.32	1.27943	9.18	14.67	1.53929	7.56	12.68	1.59813	12.18	22.5	1.783	22.52	32.13	1.40859	7.83	14.88	1.79841	8.23	14.5	1.67931	9.51	21.6	2.15033
Os10t0510500-01	Auxin responsive SAUR protein family protein	68.23	90.11	1.31605	40.7	68.05	1.65588	82.92	113.11	1.35975	83.29	156.17	1.86463	27.61	137.9	4.85495	64.98	155.28	2.3686	45.24	158.59	3.45134	63.46	123.62	1.93329
Os02t0578800-01	Protein of unknown function DUF962 family protein	90.56	131.27	1.44463	91.64	131.67	1.4321	73.59	111.45	1.50757	68.09	124.01	1.80938	29.27	58.82	1.97621	21.09	42.24	1.95745	23.81	33.94	1.4083	26.77	57.66	2.11235
Os05t0508500-02	Thioredoxin H	173.31	249.41	1.43658	200.38	296.87	1.47914	191.42	279.66	1.45858	197.48	358.04	1.80895	178.15	251.42	1.40899	164.46	345.49	2.0941	179.89	260.29	1.44447	143.26	290.53	2.02087
Os04t0311400-02	OSIGBa0130O154 protein	74.58	87.46	1.17042	85.82	104.32	1.21308	74.45	99.86	1.33678	82.28	203.78	2.45893	18.04	29.93	1.62447	14.8	37.11	2.41203	15.95	29.29	1.78702	18.03	40.45	2.17814
Os05t0508500-01	Protein of unknown function DUF594 domain containing protein	32.56	46.82	1.42491	37.27	55.67	1.48079	35.96	52.62	1.45076	37.83	69.61	1.81844	33.54	46.88	1.38622	31.06	64.35	2.03837	33.94	48.87	1.4273	27.93	55.66	1.95852
Os08t0509400-01	Amygdalin hydrolase isoform AH I precursor	18.45	31.32	1.6617	51.82	60.92	1.17228	32.48	54.07	1.64486	34.72	58.69	1.67105	23.68	35.74	1.48865	39	45.85	1.17125	28.87	42.04	1.44091	47	71.41	1.50854
Os02t0170100-02	Glycine cleavage H-protein family protein	212.94	293.31	1.37567	312.32	493.48	1.57819	335.76	587.94	1.74884	283.61	407.55	1.43547	60.58	79.12	1.30107	57.43	93.61	1.6192	62.04	104.63	1.6756	82.64	104.35	1.25956
Os02t0170100-01	Glycine cleavage H-protein family protein	199.25	274.16	1.37408	290.72	459.78	1.57953	312.69	547.66	1.74905	264.41	379.35	1.43307	57.03	74.42	1.29967	53.54	87.41	1.62101	58.04	97.55	1.66921	76.92	97.31	1.26168
Os09t0392000-01	Conserved hypothetical protein	76.32	91.56	1.1971	68.69	90.99	1.31999	77.45	108.77	1.39924	63.92	142.86	2.21596	39.65	53.74	1.34662	41.24	71.97	1.72751	44.2	83.72	1.87434	33.76	123.72	3.58803
Os01t0138900-01	Mandelate racemase/muconate lactonizing enzyme family protein	84.45	122.5	1.44529	72.34	114.75	1.57827	52.06	92.08	1.75424	112	151.58	1.35027	74.15	148.41	1.98816	71.65	108.89	1.51259	60.92	85.78	1.40149	64.72	171.84	2.62995
Os03t0293500-02	Pyruvate decarboxylase isozyme 3	76.51	84.9	1.10824	73.69	134.18	1.80988	46.26	78.12	1.67414	41.49	64.06	1.53118	46.82	54.33	1.15705	38.58	62.61	1.60712	41.38	50.53	1.2159	24.45	69.52	2.77092
Os05t0432700-01	Pi starvation-induced protein	96.03	145.06	1.50531	99.14	153.81	1.54594	89.6	130.54	1.45188	99.98	161.85	1.6127	98.15	150.74	1.53041	111.26	192.05	1.71967	102.88	124.65	1.20957	98.72	183.92	1.85439
Os09t0308900-01	Phosphatidic acid phosphatase type 2/haloperoxidase domain containing protein	77.66	109.93	1.41025	90.88	125.6	1.37788	84.14	121.48	1.43857	61.57	116.25	1.8739	69.25	81.72	1.17751	70.66	102.99	1.45116	61.05	91.01	1.48284	42.34	113.45	2.64075
Os09t0369000-01	Hypothetical gene	149.56	197.37	1.31755	125.65	191.48	1.51978	130.53	168.92	1.29187	126.19	249.19	1.96706	172.85	351.36	2.0268	159.39	312.8	1.95648	173.33	296.02	1.70378	213.88	340	1.58693
Os08t0408500-01	Pathogenesis-related transcriptional factor and ERF domain containing protein	73.39	111.17	1.50786	49.13	100.8	2.03072	67.11	88.78	1.31816	86.01	105.04	1.21871	23.35	73.26	3.04969	27.13	56.38	2.03982	32.8	45.45	1.37426	35.97	72.44	1.98648
Os01t0908400-01	Conserved hypothetical protein	92.93	125.16	1.34313	99.04	154.6	1.55538	105.58	168.62	1.59148	93.7	148.59	1.57962	43.95	63.73	1.44004	51.03	88.81	1.72612	54.78	72.53	1.31821	60.18	82.15	1.3591
Os08t0152900-01	Armadillo-like helical domain containing protein	16.32	21.22	1.28291	15.44	21.21	1.35097	16.17	23.63	1.43448	16.45	33.63	1.98453	13.36	19.55	1.43106	10.1	18.66	1.77117	11.81	21.25	1.73692	13.01	25.57	1.8965
Os07t0671800-01	Stress-related protein-like protein	86.74	130.29	1.49635	87.06	142.85	1.63355	73.16	115.46	1.57039	71.52	97.09	1.35259	91.35	202.56	2.20422	95.2	202.28	2.1131	89.41	178.03	1.9802	80.2	125.91	1.56293
Os10t0502600-03	Cytochrome b5 domain containing protein	105.3	152.45	1.44356	114.89	175.98	1.52714	121.77	166.94	1.36792	98.4	168.6	1.70624	62.28	114.59	1.82664	78.7	160.43	2.02547	75.65	125.02	1.6441	60.96	147.06	2.38961
Os11t0265200-00	F-box-containing protein 2	24.67	33.39	1.3397	25.19	33.62	1.32188	27.12	37.49	1.36878	29.93	61.15	2.00938	25.29	36.01	1.40776	27.05	48.46	1.76328	27.05	39.89	1.45775	27.75	59.08	2.08974
Os04t0576500-01	Conserved hypothetical protein	63.85	80.84	1.26199	63	86.36	1.365	62.54	83.81	1.33475	59.85	125.34	2.07625	28.57	63.78	2.19073	34.58	94.46	2.68297	32.03	77.32	2.37118	26.8	116.42	4.22374
Os01t0908400-02	Conserved hypothetical protein	103.15	140.39	1.35756	112.37	174.01	1.54371	119.94	187	1.55449	105.24	166.81	1.57954	49.49	73.19	1.4694	56.17	102.63	1.81266	61.34	84.1	1.36509	68.33	94.52	1.37776
Os08t0536400-01	Conserved hypothetical protein	29.75	47.98	1.59285	29.22	43.53	1.47353	25.19	35.58	1.39672	35.43	56.15	1.56876	26.51	46.48	1.72592	24.55	42.69	1.70998	22.23	42.04	1.85278	24.48	62.84	2.50549
Os04t0534000-01	Protein of unknown function DUF821	14.22	18.86	1.30486	14.21	22.41	1.53912	12.16	17.35	1.39438	5.71	10.91	1.77496	20.69	32.76	1.55648	22.97	32.83	1.41135	18.35	34.63	1.84134	14.27	19.39	1.3353
Os03t0142900-01	Protein of unknown function DUF946	36.83	53.15	1.4314	35.04	56.32	1.59046	35.46	58.4	1.62918	35.93	49.09	1.35635	39.39	58.13	1.46398	42.71	91.98	2.1272	48.03	81.42	1.68101	27.62	73.53	2.60412
Os10t0431900-02	Serine/threonine protein kinase-related domain containing protein	20.76	28.7	1.36489	20.66	40	1.89289	29.35	41.3	1.39374	22.32	30.41	1.34691	17.82	24.11	1.33422	16.1	24.06	1.4655	18.49	23.79	1.27193	14.72	24.6	1.6285
Os01t0763600-01	PLC-like phosphodiesterase	31.67	38.75	1.21671	42.28	56.71	1.33341	40.57	68.65	1.67549	44.45	79.44	1.76986	31.95	39.67	1.23429	38.15	61.93	1.60741	38.17	55.52	1.44294	38.82	80.05	2.03541
Os10t0502600-01	Cytochrome b5 domain containing protein	104.84	151.04	1.43651	115.09	174.21	1.50926	120.57	165.55	1.36999	98.16	165.53	1.67941	61.58	113.07	1.82279	78.97	159.76	2.01025	76.4	124.33	1.61925	60.49	144.99	2.37421
Os01t0763600-02	PLC-like phosphodiesterase	34.76	42.64	1.22036	46.77	62.75	1.33452	45.26	76.36	1.67229	50.18	89.35	1.76534	35.28	43.74	1.23319	42.08	69.26	1.63092	42.42	61.19	1.43229	44.23	90.35	2.01968
Os10t0563000-01	Palmitoyl-protein thioesterase-like	74.61	104.3	1.39267	79.29	97.21	1.22319	65.94	100.66	1.51867	74.71	139.42	1.85471	49.74	58.98	1.1821	51.92	69.59	1.3339	43.88	59.48	1.34759	35.83	62.39	1.72115
Os08t0191700-03	Lactoylglutathione lyase	474.78	675.58	1.42204	530.91	694.48	1.30751	429.98	691.6	1.60704	539.73	868.62	1.60823	414.61	917.88	2.21092	537.21	987.62	1.83687	405.06	746.53	1.84093	405.62	1220.38	3.00374
Os08t0191700-01	Lactoylglutathione lyase	452.47	643.71	1.42173	505.75	661.13	1.30662	409.64	658.96	1.60715	512.95	825.64	1.60841	396.4	874.71	2.2036	510.55	939.1	1.83775	385.6	709.97	1.83903	385.89	1159.58	2.99977
Os04t0678300-01	WD40 repeat-like domain containing protein	5.07	7.36	1.37727	6.84	10.3	1.44133	5.81	10.45	1.68135	7.96	11.91	1.44085	3.64	6.63	1.6444	4.31	12.91	2.61959	3.05	12.34	3.29383	5.17	14.87	2.57212
Os10t0502566-00	Non-protein coding transcript	124.6	173.62	1.39029	134.29	203.2	1.50935	140.91	188.48	1.33521	123.9	210.5	1.69335	72.44	131.94	1.81019	93.74	186.48	1.97889	86.94	143.48	1.64294	76.58	183.88	2.38309
Os10t0371000-01	Pollen Ole e 1 allergen and extensin domain containing protein	80.96	111.03	1.36689	96.21	139.16	1.44183	95.5	151.89	1.58435	59.56	89.79	1.49917	143.6	166.1	1.1556	130.27	208.09	1.59282	153.24	184.19	1.20066	100.56	120.63	1.19762
Os06t0165800-01	Caffeoyl-CoA 3-O-methyltransferase	24.59	33.41	1.34467	38.91	59.82	1.52393	42.59	63.6	1.48199	21.58	32.96	1.50399	75.79	150.86	1.9776	97.38	153.77	1.57319	91.57	117.63	1.28152	80.6	104.85	1.29718
Os01t0182600-03	GIGANTEA protein	314.7	436.82	1.38682	329.83	427.16	1.2942	343.65	450.99	1.31145	255.44	476.4	1.86164	107.1	270.23	2.50907	145.96	332.69	2.27062	145.69	398.64	2.72438	120.37	382.77	3.16198
Os10t0578900-02	CTP:phosphorylcholine cytidylyltransferase	30.67	38.51	1.24755	26.77	41.72	1.53835	29.85	45.56	1.50924	27.96	43.65	1.54178	29.25	37.64	1.27736	28.03	50.22	1.76438	30.91	41.74	1.33939	31.2	54.46	1.72236
Os01t0182600-01	GIGANTEA protein	322.09	447.68	1.38872	337.95	435.57	1.28801	351.66	461.66	1.31192	261.12	483.06	1.84671	109.58	277.22	2.51601	149.87	340.36	2.26261	149.38	407.72	2.71791	123.22	388.6	3.13637
Os10t0502600-02	Membrane steroid-binding protein 1	39.97	56.48	1.40298	44.48	66.9	1.49296	46.77	63.07	1.34122	37.21	59.79	1.59094	23.94	43.87	1.79912	31.2	60.75	1.9177	29.9	49.72	1.64142	23.18	54.73	2.3048
Os10t0578900-01	CTP:phosphorylcholine cytidylyltransferase	27.76	34.78	1.24409	23.66	36.51	1.52109	27	40.54	1.48357	23.74	37.86	1.57074	27.29	33.9	1.23365	24.99	45.47	1.788	27.25	37.58	1.36566	26.76	46.27	1.70281
Os01t0869200-01	Mg2+ transporter protein	24.85	36.98	1.46925	19.74	27.17	1.35824	18.72	24.11	1.27333	16.42	28.82	1.71183	6.82	19.54	2.6266	7.58	24.31	2.94988	5.84	13.56	2.12865	5.63	13.14	2.13273
Os09t0392050-00	Hypothetical protein	44.49	52.45	1.17498	40.55	52	1.27557	45.26	62.99	1.38327	38.62	76.51	1.95634	23.26	31.33	1.33265	24.95	41.78	1.64855	27.18	47.42	1.71824	20.49	67.88	3.20521
Os04t0538850-00	Hypothetical protein	13.08	17.53	1.31605	12.53	17.36	1.35698	12.35	19.76	1.55506	15.04	24.01	1.55923	15.79	21.15	1.31924	13.12	18.2	1.35977	14.7	19.52	1.30701	16.55	25.03	1.48319
Os08t0191700-02	Hypothetical conserved gene	95.84	134.93	1.40366	106.28	134.65	1.26445	85.86	137.81	1.59809	113.73	172.84	1.51521	83.21	186.99	2.2324	109.27	197.31	1.7984	82.28	151.51	1.83129	82.58	248.03	2.97954
Os10t0341700-03	cDNA clone:J023010H01	59.68	94.22	1.56922	47.24	71.6	1.50498	21.39	26.5	1.22823	58.21	86.15	1.47188	37.34	59.18	1.56964	42.35	63.85	1.49596	21.18	33.48	1.55455	35.12	58.04	1.63455
Os08t0558900-01	F1F0-ATPase inhibitor protein	135.72	169.6	1.24781	123.34	163.46	1.32266	132.11	184.99	1.39727	114.15	203.33	1.77447	44.09	57.56	1.29874	47.6	69.67	1.45412	41.2	58	1.3981	49.22	82.27	1.6581
Os01t0723450-00	Non-protein coding transcript	61.34	90.4	1.46615	56.03	66.15	1.17745	71.03	106.49	1.49229	59.59	95.91	1.59944	26.65	57.26	2.10705	30.14	72.41	2.35742	34.78	87.54	2.47457	12.99	74.12	5.36955
Os12t0552500-01	Rossmann-like alpha/beta/alpha sandwich fold domain containing protein	254.44	365.8	1.43595	270.28	340.16	1.25759	367.58	460.56	1.25227	218.43	388.27	1.77401	143.27	235.11	1.63658	146.65	340.95	2.31595	269.07	396.82	1.47303	118.96	540.7	4.51567
Os06t0103500-04	predicted protein	138.36	154.89	1.11861	122.42	215.16	1.75142	124.72	171.97	1.37584	135.81	199.25	1.46371	131.29	152.16	1.15776	126.76	147.87	1.16523	119.98	136.48	1.13639	110.54	185.06	1.6681
Os07t0479300-02	Serine carboxypeptidase-like	72.4	98.97	1.36199	77.48	108.84	1.39959	78.69	99.28	1.25838	62.75	104.94	1.6618	40.27	65.62	1.61425	37.71	98.39	2.56755	40.65	84.98	2.06435	39.41	122.65	3.05989
Os08t0425800-02	Hypothetical conserved gene	8.81	13.11	1.43833	3.9	6.25	1.47959	3.85	5.91	1.42474	11.72	15.99	1.33569	9.14	16.67	1.7426	3.85	9.8	2.2268	3.68	7.21	1.75427	6.61	14.9	2.08936
Os12t0552550-00	Hypothetical gene	122.3	173.81	1.41776	130.97	162.12	1.23604	182.99	224.04	1.22311	117.4	209.75	1.77998	73.96	110.16	1.48292	68.92	173.52	2.496	139.17	197.67	1.41735	59.08	274.46	4.58489
Os04t0538800-01	Kinesin heavy chain	21.27	29.58	1.37315	20.46	28.05	1.35368	20.23	31.53	1.53227	24	33.93	1.3972	24.9	33.64	1.33745	21.08	29.47	1.37998	23.49	29.6	1.24949	26.16	39.35	1.48564
Os10t0564500-02	Serine/threonine-protein kinase SAPK3	106.84	134.21	1.2538	94.81	148.62	1.56163	94.18	154.31	1.63175	118.76	140.33	1.18011	23.57	40.06	1.67114	19.7	38.54	1.91014	23.28	36.8	1.55684	19.1	42.33	2.15572
Os03t0747800-01	Cysteine synthase	198.53	259.37	1.30492	228.11	301.54	1.3205	196.53	312.05	1.58482	242.48	341.81	1.40796	55.37	81.3	1.46	57.68	90.38	1.55726	66.03	77.76	1.175	67.02	113.21	1.67906
Os02t0469600-01	Cysteine proteinase 1 precursor	401.7	547.14	1.36116	410.37	526.02	1.28113	390.32	464.52	1.18961	315.95	556.14	1.75782	249.97	564.85	2.25465	271.92	672.29	2.46699	272.52	533.29	1.95339	246.12	602.58	2.44246
Os01t0916600-01	RNA recognition motif, glycine rich protein domain containing protein	160.38	224.54	1.39757	175.55	219.86	1.25098	199.84	241.68	1.20833	155.58	269.52	1.72768	47.78	89.09	1.84686	36.87	116.82	3.11117	47.12	100.2	2.10308	61.14	128.4	2.08239
Os10t0564500-01	Serine/threonine-protein kinase SAPK3	114.37	143.58	1.25319	103.97	155.32	1.48919	100.04	164	1.63302	125.01	146.71	1.17221	23.82	42.33	1.74577	20.16	40.23	1.94849	24.41	38.76	1.56474	20.39	43.57	2.08368
Os02t0782700-01	Transcription factor EREBP1	141.02	187.59	1.32791	150.68	203.94	1.35113	150.14	209.57	1.39321	151.09	221.31	1.4617	84.65	98.39	1.16042	91.6	116.8	1.27214	96.4	107.78	1.11684	74.23	165.7	2.21587
Os09t0420800-01	Ubiquitin	118.59	146.11	1.23012	110.16	158.17	1.4319	99.63	140.88	1.40992	113.04	161.84	1.42792	122.65	158.25	1.28791	130.06	195.42	1.4987	134.38	184.45	1.36985	141.72	186.73	1.31537
Os11t0445300-01	Protein kinase, core domain containing protein	18.7	25.43	1.34162	27.29	32.32	1.1778	19.1	26.88	1.38706	17.35	28.09	1.58529	8.73	17.3	1.88078	9.98	20.29	1.93898	9.1	14.3	1.51485	8.19	11.56	1.3667
Os05t0409300-01	Cysteine protease inhibitor	193.18	232.47	1.20234	189.84	270.61	1.42323	195.28	237.4	1.21459	204.66	329.68	1.6079	129.38	153.05	1.18155	123.2	189.21	1.53148	141.13	159.24	1.12742	109.16	218.19	1.98974
Os01t0675100-01	peroxiredoxin	206.5	272.54	1.31827	291.91	390.73	1.33737	250.78	382.62	1.52363	321.93	407.76	1.26579	302.39	426.61	1.40944	353.27	508.96	1.43947	296.68	365.94	1.23267	309.79	408.93	1.31899
Os01t0147900-01	Triosephosphate isomerase	784.97	842.65	1.07339	1049.74	1271.3	1.21086	947.1	1268.35	1.33884	628.38	1139.24	1.81169	614.27	719.56	1.17113	642.77	973.9	1.51436	618.75	904.6	1.46123	593.42	1130.85	1.90413
Os07t0479300-01	Peptidase S10, serine carboxypeptidase family protein	78.8	112.02	1.41629	90.69	117.64	1.29393	84.95	115.94	1.36056	76.24	103.07	1.34736	42.95	81.36	1.87395	52.2	100.11	1.90056	45.97	89.24	1.92123	49.89	121.13	2.39988
Os01t0559600-02	Asparaginyl endopeptidase	316.42	412.93	1.30405	308.99	407.12	1.31656	252.31	354.58	1.40373	386.82	539.02	1.39245	200.48	377.18	1.87701	217.43	428.07	1.96434	218.22	388.84	1.7783	263.92	452.77	1.71286
Os05t0346400-01	Protein of unknown function DUF538 family protein	66.94	89.91	1.33809	86.79	109.17	1.25493	71.19	109.99	1.53747	91.86	117.49	1.27601	62.89	93.11	1.473	67.95	123.12	1.80015	67.5	106.42	1.56818	76.65	106.79	1.38815
Os12t0552700-01	Leucine Rich Repeat family protein	149.95	196.81	1.31043	140.44	203.68	1.44712	166.27	211.43	1.26998	180.36	247.2	1.36855	52.07	71.61	1.36819	57.6	95.06	1.63925	56.79	78.5	1.37567	53.76	89.04	1.64427
Os01t0559600-01	C13 endopeptidase NP1 precursor	268.4	360.68	1.34254	264.91	340.25	1.28333	215.65	303.93	1.40748	323.99	437.22	1.34841	172.35	325.41	1.88295	185.81	362.57	1.9462	189.97	328.91	1.72755	222.65	368.07	1.65021
Os04t0671500-00	Hypothetical protein	281.15	323.01	1.14836	248.98	387.34	1.55348	284.63	429.41	1.50688	175.79	203.28	1.1555	36.01	67.91	1.86193	42.85	100.62	2.31745	45.01	139.64	3.05673	55.3	105.71	1.89538
Os06t0186400-01	Serine carboxypeptidase II-2 precursor	63.1	78.37	1.23822	41.41	52.66	1.26527	31.7	53.26	1.65933	71.95	85.45	1.18506	41.74	87.23	2.06434	38.36	54.66	1.41413	25.35	37.3	1.45351	38.79	69.85	1.7806
Os05t0306000-01	GOLD domain containing protein	61.62	75.75	1.22565	77.9	101.4	1.29785	77.44	100.13	1.28927	77.82	119.16	1.52449	41.09	52.46	1.27014	45.08	90.92	1.99479	43.43	75.92	1.73126	44.92	104.4	2.2953
Os07t0529800-01	Protein translation factor SUI1 homolog	1104.61	1377.97	1.24725	1386.18	1766.37	1.27407	1285.83	1538.77	1.19656	1728.19	2772.58	1.60398	1495.08	3156.94	2.11081	1661.82	3865.98	2.32556	1709.09	2677.05	1.56603	1323.2	4978.46	3.76035
Os04t0671300-01	Suppressor of presenilin 5	556.47	630.06	1.13201	494.91	759.61	1.53377	555.09	844.19	1.51988	332.93	377.24	1.13269	76.28	129.3	1.68608	83.31	202.05	2.40837	88.09	276.93	3.11965	106.25	201.14	1.88476
Os01t0817700-01	2, 3-bisphosphoglycerate-independent phosphoglycerate mutase	338.23	411.94	1.21729	307.63	402.75	1.3082	235.6	382.46	1.62071	309.36	354.7	1.14609	96.93	217.23	2.22843	99.5	255.28	2.55005	102.18	226.77	2.2075	93.46	375.77	3.98867
Os05t0323900-01	Manganese-superoxide dismutase precursor	185.79	236.53	1.27164	130.93	166.24	1.26764	146.23	192.58	1.31481	152.59	219.82	1.43772	115.67	161.25	1.39067	70.05	131.4	1.86348	101.11	138.57	1.36686	92.44	194.46	2.09182
Os01t0817700-02	2, 3-bisphosphoglycerate-independent phosphoglycerate mutase	339.25	411.22	1.21152	308.32	403.54	1.30784	237.99	385.09	1.61551	312.01	359.83	1.15277	97.05	217	2.22336	99.21	254.9	2.55364	102.42	229.69	2.23061	93.37	379.79	4.03507
Os04t0601700-02	Vacuolar ATP synthase subunit G 1	453.35	562.58	1.24041	423.56	572.82	1.35156	440.26	571.37	1.29713	421.13	588.73	1.39703	195.85	247.66	1.2632	190.51	304.11	1.59318	204.6	250.38	1.22267	180.9	303.45	1.67372
Os05t0409300-02	Cystatin Hv-CPI3	264.64	308.78	1.16616	243.68	337.61	1.38389	241.3	290.84	1.20446	280.52	426.51	1.51858	178.86	204.22	1.141	155.57	238.56	1.53005	170.47	195.55	1.14626	141.72	286.09	2.01156
Os11t0660500-01	Translationally controlled tumor protein	1394.86	1790.93	1.28375	1784.22	2298.46	1.28805	1822.15	2104.11	1.15466	2257.39	3489.58	1.54561	871.88	1260.05	1.4447	772.07	1796.88	2.32564	919.24	1315.9	1.43104	1057.59	2285.55	2.16
Os08t0157900-01	NAM protein	55.8	71.5	1.27641	53.79	75.74	1.40062	64.27	76.78	1.19167	58	79.85	1.37034	55.78	82.75	1.47499	61.03	120.87	1.96469	60.04	141.56	2.33552	87.01	105.37	1.20861
Os06t0571400-02	Elongation factor 1 gamma-like protein	153.72	174.4	1.13366	142.13	186.83	1.3123	161.35	223.3	1.38158	184.46	258.71	1.40036	92.91	114.19	1.2266	70.23	137.52	1.94469	78.15	134.85	1.71636	108.29	162.23	1.49355
Os06t0571400-01	Elongation factor 1 gamma-like protein	147.52	167.51	1.13459	136.57	179.31	1.31068	155.07	214.58	1.3813	176.56	247.74	1.40088	89.32	110	1.22896	67.58	131.89	1.93774	75.33	129.44	1.7089	103.65	155.82	1.49852
Os11t0199200-01	Protein disulfide isomerase	416.54	566.66	1.35953	271.18	384.81	1.41748	360.11	472.19	1.31038	437.72	498.71	1.13902	181.11	259.82	1.43221	114.58	207.96	1.80793	138.93	231.07	1.65847	221.71	455.12	2.04804
Os11t0199200-02	Protein disulfide isomerase	442.7	589.37	1.33056	289.8	408.94	1.4097	378.94	502.22	1.32447	469.3	541.44	1.15339	189.46	268.76	1.41636	119.88	220	1.82826	148.13	245.8	1.65493	235.99	490.21	2.0727
Os04t0601700-01	Vacuolar ATP synthase subunit G 1	401.2	498.58	1.24212	374.5	504.98	1.34748	386.08	501.57	1.29836	380.94	501.25	1.315	167.76	223.13	1.3281	169.2	267.23	1.57597	181.61	217.5	1.19654	161.25	269.28	1.66582
Os02t0525600-01	Conserved hypothetical protein	280.12	385.36	1.37436	361.22	413.63	1.14469	288.97	320.13	1.10746	249.64	389.9	1.55961	229.44	376.64	1.63878	173.21	377.07	2.1702	288.42	382.57	1.32531	124.34	337.02	2.69682
Os07t0669100-02	Xylose isomerase	278.08	365.94	1.31482	304.29	387.3	1.27191	299.32	364.62	1.21743	321.23	424.12	1.31931	268.74	353.51	1.31427	279.8	338.22	1.20805	276.4	310.11	1.12152	235.84	404.17	1.71073
Os08t0129200-01	Cold shock protein-1	132.46	150.96	1.13862	88.72	131.39	1.47559	108.37	130.57	1.20298	89.46	114.75	1.27957	51.27	104.13	2.01129	27.05	79.89	2.88378	33.87	68.72	1.99943	38.64	62.63	1.6052
Os04t0677500-02	Pyruvate kinase	137.85	157.13	1.13885	126.79	165.59	1.30362	131.85	193.86	1.46677	155.21	183.87	1.18347	98.03	117.58	1.19741	96.47	151.2	1.56151	100.9	140.08	1.38449	107.37	183.17	1.69946
Os04t0677500-01	Pyruvate kinase	128.62	146.21	1.1357	117.94	153.87	1.30209	122.98	180.64	1.46508	144.07	170.38	1.18136	91.05	109.97	1.20554	89.59	140.44	1.56132	93.51	130.32	1.38948	100.25	170.05	1.68938
Os03t0742900-01	Aux /IAA protein	304.32	336.21	1.10445	319.6	416.69	1.30284	329.13	445.88	1.35365	259.2	338.02	1.30292	71.29	89.95	1.25813	68.6	126.01	1.82486	72.25	116.94	1.6101	40.21	74.45	1.83087
Os04t0623500-01	H0215F087 protein	86.02	107.95	1.25201	86.87	103.51	1.18937	105.73	126.84	1.19779	84.95	121.12	1.42083	39.17	67.34	1.70127	15.88	56.61	3.41291	19.45	42.71	2.13741	14.03	80.48	5.42116
Os02t0519900-05	H0613H075 protein	352.58	421.81	1.1958	307.72	421.32	1.36797	417.27	483.19	1.1576	366.63	489.88	1.33526	235.1	331.28	1.40737	212.5	379.31	1.78131	274.48	395.65	1.43985	285.56	470.65	1.6459
Os04t0623500-02	(S)-2-hydroxy-acid oxidase	87.79	109.16	1.24068	88.25	104.53	1.18241	106.25	128.88	1.211	86.57	123.5	1.42172	39.65	69.35	1.73063	16.49	57.47	3.34305	19.73	42.76	2.11095	14.24	81.29	5.39961
Os06t0221200-01	Annexin p33	164.79	220.98	1.33892	198.71	236.71	1.19028	215.81	293	1.35603	172.43	201.69	1.16871	20.85	36.36	1.70984	18.24	33.52	1.79418	29.05	40.31	1.37471	12.72	19.14	1.46793
Os07t0669100-01	Xylose isomerase	258.74	343.77	1.32737	281.59	350.49	1.24382	277.52	334.86	1.20587	290.12	368.75	1.27009	245.67	331.64	1.34852	261.57	312.45	1.19378	257.52	287.33	1.11531	217.81	357.64	1.63905
Os01t0853400-01	Coronatine-insensitive 1	52.11	61.27	1.17247	57.62	67.66	1.17127	60.83	68.47	1.12356	64.04	100.87	1.56627	36.26	57.78	1.57756	38.82	77.13	1.96208	47.77	66.96	1.39348	45.72	79.63	1.72581
Os08t0154300-01	Aldolase-type TIM barrel domain containing protein	45.21	52.37	1.15494	47.25	62.97	1.3258	57.35	68.45	1.19023	40.31	54.32	1.33914	20.9	35	1.64384	22.66	35	1.52156	23.57	35.29	1.477	31.19	40.89	1.30134
Os03t0776000-01	Glucose-6-phosphate isomerase	144.81	173.76	1.19855	143.13	174.45	1.2173	138.11	181.18	1.30961	130.73	164.2	1.25408	77.55	109.06	1.40115	78.3	105.33	1.34086	75.91	104.77	1.37524	71.05	106.83	1.4966
Os02t0519900-04	H0613H075 protein	352.26	424.38	1.20416	311.38	416.48	1.33645	424.36	482.94	1.13772	369.83	480.78	1.29919	234.06	334.5	1.4273	210.47	377.32	1.789	276.27	398.65	1.44137	293.14	461.97	1.57398
Os01t0236300-01	Auxin response factor 18	42.32	48.17	1.13504	48.45	60.65	1.24671	36.59	48.9	1.32748	39.94	50.3	1.25305	7.86	11.12	1.36795	6.44	9.4	1.39785	7.18	10.15	1.36308	4.35	8.82	1.83551
Os01t0236300-02	Auxin response factor 18	42.62	48.47	1.13411	48.76	61.01	1.24618	36.82	49.18	1.32681	40.29	50.73	1.25285	7.89	11.2	1.37233	6.48	9.47	1.39973	7.23	10.22	1.3633	4.38	8.88	1.83643
Os08t0154300-02	Transaldolase-like protein	22.11	26.22	1.17785	23.69	30.58	1.27906	28.78	33.77	1.16756	20.56	27.5	1.32189	10.37	16.93	1.57696	11.12	16.27	1.42492	11.5	17.18	1.4544	15.63	19.68	1.24354
Os02t0760300-01	Immunophilin	509.05	591.49	1.16163	498.62	596.7	1.19631	460.96	596.19	1.29273	428.17	547.52	1.27809	337.65	431.19	1.27621	359.32	496.85	1.38169	336.81	520.41	1.5435	337.32	470.54	1.39377
Os02t0519900-03	H0613H075 protein	349.36	420.94	1.2043	314.19	410.76	1.30639	421.78	482.17	1.14284	371.04	472.76	1.27341	229.47	331.36	1.4421	211.51	373.59	1.76269	276.47	398.92	1.44131	288.94	459.9	1.58964
Os06t0270900-02	Aldehyde dehydrogenase	192.87	273.73	1.41708	311.53	365.46	1.17256	295.59	339.34	1.14751	241.71	281.63	1.16448	209.68	445.5	2.11933	203.47	419.99	2.05893	198.15	417.26	2.10023	178.07	414.28	2.31909
Os01t0803200-02	Cysteine protease inhibitor	1037.74	1213.77	1.16946	973.41	1265.05	1.2993	1138.88	1208.43	1.06102	799.82	1069.93	1.33729	371.02	613.81	1.65263	386.27	860.12	2.22356	507.57	771.76	1.51948	165.4	725.18	4.36406
Os05t0230700-02	Auxin-responsive protein IAA17	197.08	239.57	1.21451	272.09	345.46	1.26867	243.67	302.49	1.24041	222.51	254.47	1.14299	359.37	536.85	1.49249	398.59	561.47	1.40762	379.19	526.88	1.38846	402.83	462.44	1.14761
Os05t0230700-01	Auxin-responsive protein IAA17	185.94	225.09	1.20943	255.69	326.29	1.27504	228.75	283.41	1.23791	208.61	238.69	1.1435	339.7	506.34	1.48911	375.53	528.86	1.40722	355.9	493.97	1.38686	376.86	432.73	1.14786
Os01t0803200-01	Cysteine proteinase inhibitor-I	686.63	801.03	1.16637	643.93	833.22	1.2935	753.12	799.34	1.06129	526.81	704.64	1.33692	247.84	407.29	1.64077	256.16	568.91	2.21617	337.65	510.35	1.50997	109.41	480.43	4.36038
Os05t0116100-01	Dehydroascorbate reductase	179.25	199.7	1.11345	224.04	248.89	1.11042	160.29	210.54	1.31155	191.55	243.46	1.26959	166.62	464.44	2.77676	259.56	456.19	1.75464	175.6	359.31	2.04026	290.61	546.51	1.87754
Os09t0361400-01	Outer mitochondrial membrane protein porin	258.89	278.14	1.07407	276.33	308.59	1.11632	214.2	261.8	1.22119	157.65	217.62	1.378	111.18	131.3	1.17935	126.74	167.29	1.31744	102.3	121.01	1.18112	105.5	124.02	1.1739
Os02t0519900-02	H0613H075 protein	352.52	430.54	1.22069	320.72	406.13	1.26548	432.5	492.54	1.1385	386.31	448.46	1.16047	230.97	337.58	1.45959	217.3	371.07	1.7044	285.74	402.2	1.40615	299.68	445.9	1.4863
Os06t0273800-02	Signal peptidase 18 subunit	58.46	66.51	1.13539	59.55	71.23	1.1929	61.14	70.3	1.14741	46.18	60.7	1.30776	29.87	39.04	1.29705	26.42	53.25	1.97848	31.11	42.63	1.35877	27.64	35.53	1.27549
Os01t0760600-04	NONE	209.26	237.59	1.13474	221	262.4	1.18649	224.79	281.95	1.25316	204.78	237.48	1.15891	89.34	118.84	1.32654	93.33	132.45	1.41471	103.56	118.08	1.13887	100.18	210.05	2.08589
Os01t0760600-03	Aspartate aminotransferase	199.38	226.7	1.13634	210.29	248.99	1.18316	213.26	267.27	1.25208	193.35	224.54	1.16048	84.71	112.59	1.32528	88.53	125.56	1.4136	98.03	111.7	1.13804	94.47	198.1	2.08547
Os01t0760600-02	Aspartate aminotransferase	195.08	221.79	1.13622	205.32	243.1	1.18311	208.09	260.85	1.25233	188.87	219.24	1.15995	82.94	110.03	1.32273	86.34	122.5	1.41401	95.74	108.99	1.13697	92.2	193.46	2.08648
Os01t0760600-01	Aspartate aminotransferase	172.54	196.04	1.13542	181.46	214.6	1.18163	183.91	230.44	1.25164	167.05	193.64	1.15823	73.18	97.1	1.32246	76.18	108.27	1.41578	84.48	96.06	1.13547	81.34	170.86	2.0872
Os03t0191000-01	CG-1 protein	51.27	56.75	1.10484	50.81	57.08	1.12102	51.46	61.35	1.18852	60.77	77.8	1.2757	48.5	60.16	1.23556	42.9	65.45	1.51367	47.98	65.68	1.36137	31.87	82.46	2.53909
Os04t0687100-01	Soluble inorganic pyrophosphatase	281.72	311.31	1.10466	266.36	292.65	1.09833	275.86	345.7	1.25226	267.98	323.39	1.206	60.74	92.78	1.51895	64.8	121.2	1.85714	66.97	99.19	1.47403	53.12	106.79	1.99169
Os01t0659200-01	Vacuolar ATP synthase subunit E	451.9	478.25	1.05818	502.52	585.95	1.16569	536.65	573.41	1.06837	367.1	455.78	1.24091	216.72	257.52	1.1874	237.59	314.26	1.32135	238.39	309.97	1.29901	177.01	269.3	1.51845
Os03t0285700-01	L-ascorbate peroxidase	1262.77	1382.82	1.09499	1255.74	1363.06	1.0854	1412.97	1563.01	1.10611	1292.79	1513.16	1.17033	397.37	522.39	1.31383	390.69	560.1	1.43251	480.47	564.81	1.17517	377.54	568.87	1.50544
