# Supplementary material for: Diversity in the complexity of phosphate starvation transcriptomes among rice cultivars based on RNA-Seq profiles
Source: Plant Mol Biol. 2013 Jul 16;83(6):523–37. doi: 10.1007/s11103-013-0106-4 (PMC3830200; doi:10.1007/s11103-013-0106-4)
Supplement: Supplementary file 7 — Supplementary material 7 (XLS 175 kb) [file 11103_2013_106_MOESM7_ESM.xls]

## Sheet: Table S7
Supplementary Table S7. Expression level (RPKM) of commonly downregulated transcripts in root and shoot under Pi starvation
		Root												Shoot
Transcript ID	Description	Nipponbare			IAC 25			Vary Lava 701			Kasalath			Nipponbare			IAC 25			Vary Lava 701			Kasalath
		0 d	22 d	FC	0 d	22 d	FC	0 d	22 d	FC	0 d	22 d	FC	0 d	22 d	FC	0 d	22 d	FC	0 d	22 d	FC	0 d	22 d	FC
Os12t0274700-02	Petunia ribulose 1, 5-bisphosphate carboxylase small subunit mRNA	116.32	7.88	0.0756904	427.34	87.09	0.205654	305.08	15.22	0.0529927	184.07	13.98	0.0809423	8659.34	3002.55	0.346817	12721.6	4760.63	0.374264	11345.8	6939.57	0.611675	16897	3525.21	0.208676
Os12t0274700-01	Petunia ribulose 1, 5-bisphosphate carboxylase small subunit mRNA	98.76	6.77	0.0778869	362.79	74.35	0.207125	260.37	13.21	0.0543674	157.1	12.02	0.0823529	7333.39	2545.76	0.347235	10777.3	4037.59	0.374696	9612.3	5882.46	0.612013	14308.2	2991.53	0.209133
Os12t0274750-00	Hypothetical gene	71.1	4.64	0.0782247	231.33	45.41	0.199759	153.19	9.14	0.065763	98.53	8.45	0.0949462	5286.3	1896.7	0.358917	6744.37	2470.08	0.366337	5773.34	3497.59	0.605886	8943.07	1797.79	0.201115
Os04t0380300-01	Kelch-type beta propeller domain containing protein	101.17	14.85	0.155134	102.85	7.5	0.0818488	122.63	23.02	0.194289	137.05	12.83	0.100181	69.63	42.27	0.612629	55.02	22.64	0.421992	59.4	52.3	0.88245	102.84	39.49	0.389927
Os05t0542200-02	Catalytic/ hydrolase	234.39	55.57	0.240325	488.73	50.09	0.104323	376.11	57.98	0.1564	515.28	40.53	0.0804408	177.09	45.01	0.258353	227.98	33.18	0.149271	210.05	60.11	0.289552	178.57	88.13	0.496352
Os05t0542200-01	Alpha/beta hydrolase fold-1 domain containing protein	221.16	55.13	0.252656	456.08	49.07	0.109543	356.08	57.19	0.162961	498.12	42.95	0.088055	166.49	45.25	0.276136	217.83	34.29	0.161267	195.75	60.57	0.312935	170.15	87.62	0.517791
Os05t0542200-03	cDNA clone:J023112L03	291.59	70.42	0.244096	583.37	65.61	0.113986	454.41	75.87	0.168793	690.05	62.43	0.0917879	216.22	60.68	0.283952	286.03	48.69	0.173118	247.3	83.8	0.341522	227.08	123.87	0.547483
Os11t0707000-02	Ribulose-bisphosphate carboxylase activase	285.09	71.17	0.252263	483.92	110.14	0.229192	375.82	31.61	0.08654	451.36	24.24	0.0557963	10830.4	6470.28	0.597457	11929.2	3512.07	0.294468	10753.7	4507.62	0.419222	15476.5	2403.22	0.155336
Os09t0246300-02	Conserved hypothetical protein	5.75	0.29	0.191111	28.08	0.57	0.053989	20.38	0.74	0.0813845	6.85	1.34	0.298089	16.02	0.66	0.0975323	33.98	0.35	0.0385935	30.02	0.41	0.0454545	9.6	4.2	0.490566
Os11t0707000-01	Ribulose bisphosphate carboxylase/oxygenase activase	280.17	70.26	0.253441	474.42	108.51	0.230344	369.07	30.8	0.0859297	442.39	23.46	0.0551659	10642.4	6355.38	0.597215	11699.4	3456.75	0.295524	10568.1	4430.33	0.419272	15190.2	2358.95	0.15535
Os11t0707000-03	Ribulose bisphosphate carboxylase/oxygenase activase	276.19	68.34	0.250153	466.12	107.89	0.233109	361.1	31.06	0.0885391	434.82	25.25	0.0602313	10441.3	6258.74	0.599458	11527.9	3440.88	0.298544	10397.2	4409.49	0.424157	14896.6	2362.55	0.158653
Os05t0105800-01	Hypothetical protein	30.6	8.59	0.303481	41.42	9.57	0.249175	40.17	3.54	0.110274	52.16	3.71	0.0886005	140.24	87.49	0.626522	135.88	73.38	0.543396	135.11	70.35	0.524208	186.88	40.65	0.221684
Os11t0707000-04	Non-protein coding transcript	32.83	11.56	0.371268	44.6	10.62	0.254825	40.44	3.51	0.108832	57.29	2.1	0.0531824	1124.51	588.37	0.523647	1021.37	364.42	0.357424	1006.74	423.84	0.421577	1429.58	291.37	0.204372
Os03t0689100-01	Histidine acid phosphatase family protein	10.26	2.36	0.298401	12.29	1.74	0.20617	11.99	1.89	0.222479	15.6	0.98	0.119277	62.15	24.8	0.408551	53.64	11.75	0.233346	56.82	14.38	0.265998	77.61	15.61	0.211296
Os03t0109300-01	Lysine decarboxylase-like protein	50.34	14	0.29217	18.36	2.95	0.204029	88.53	10.63	0.129901	68.15	15.63	0.240492	122.38	25.29	0.213082	41.81	13.15	0.33053	86.5	21.87	0.261371	59.11	46.14	0.784229
Os03t0689100-02	Predicted protein	10.1	2.57	0.321622	12.84	2.05	0.220376	12.61	1.89	0.212344	16.5	1.17	0.124	64.48	26.28	0.416616	56.06	12.58	0.237995	59.09	16.57	0.292395	84.84	19.08	0.233924
Os08t0157600-01	Oryza sativa late elongated hypocotyl	216.88	71.81	0.334175	147.46	36.35	0.251583	124.67	26.72	0.220578	260.29	18.46	0.0744766	903.55	289.56	0.32122	684.08	130.66	0.192182	766.65	159.47	0.209041	768.25	110.68	0.14518
Os08t0157600-02	LHY protein	216.43	67.08	0.313112	143.29	43	0.304941	126.89	25.09	0.204003	255.75	22.59	0.0918793	878.93	278.41	0.317537	687.02	133.24	0.195111	740.45	157.4	0.213635	742.39	115.15	0.156244
Os08t0157600-03	LHY protein	197.17	55.87	0.286976	124.76	38.76	0.316158	113.25	23.22	0.211991	217.98	21.85	0.104347	779.17	241.68	0.31106	588.8	117.81	0.201441	619.36	136.37	0.221436	649.47	103.3	0.160346
Os12t0291733-00	Hypothetical gene	186.31	58.68	0.318616	357.97	127.59	0.358219	363.2	41.79	0.11749	168.76	20.33	0.125648	2309.71	1485.48	0.6433	2841.53	1748.62	0.615515	2687.47	1677.22	0.624229	3531.48	1173.33	0.332438
Os12t0291400-01	Petunia ribulose 1, 5-bisphosphate carboxylase small subunit mRNA	222.22	70.97	0.322417	411.67	144.52	0.35263	415.16	49.44	0.121203	190.87	23.99	0.130244	2736.26	1740.91	0.63637	3295	1996.23	0.605956	3121.32	1947.59	0.624084	3989.56	1327.19	0.332833
Os10t0536500-01	Peptidase S10	9.87	2.95	0.363385	21.99	7.11	0.352762	21.42	2.57	0.159233	11.99	1.25	0.17321	103.11	43.11	0.423686	102.72	45.33	0.446683	136.72	48.04	0.356085	112.09	26.8	0.245822
Os02t0541150-00	Hypothetical protein	40.08	13.26	0.347128	77.09	13.62	0.18722	88.72	20.7	0.241864	58.71	17.05	0.302294	30.05	17.78	0.604831	29.54	11.55	0.410936	40.02	17.93	0.461482	36.89	16.57	0.463711
Os02t0541325-00	Serine decarboxylase	237.48	74.49	0.316546	423.58	91.01	0.216708	497.65	112.33	0.227274	402.13	130.19	0.325429	158.48	91.25	0.578442	172.72	96.19	0.559464	190.9	102.96	0.54174	241.09	122.45	0.509934
Os02t0131050-01	Hypothetical gene	57.28	19.32	0.348662	75.15	12.61	0.178726	54.11	21.04	0.399927	54.81	9.98	0.196739	24.8	18.34	0.749612	20.17	13.56	0.687766	24.59	21.44	0.876905	29.93	16.16	0.554801
Os02t0522300-03	cDNA clone:001-036-H04	25.27	9.36	0.394366	46.13	10.6	0.246128	42.78	8.43	0.215395	28.38	7.52	0.289993	30.11	19.58	0.661524	31.52	14.51	0.476937	34.08	20.37	0.609179	30.72	11.64	0.398487
Os01t0719100-03	Hypothetical gene	102.55	22.84	0.230227	153.26	36.94	0.245948	200.05	67.1	0.338722	69.66	23.15	0.341778	312.08	86.91	0.280791	207.03	63.42	0.309667	333.76	168.41	0.506064	101.68	84.13	0.829081
Os02t0522300-01	Conserved hypothetical protein	36.48	14.16	0.404482	64.68	14.97	0.243149	62.88	12.2	0.206637	39.89	12.22	0.323306	40.36	25.75	0.64676	42.48	19.15	0.463431	46.46	25.78	0.564265	41.5	16.58	0.413647
Os07t0152900-02	Glycolate oxidase	10.34	3.71	0.415344	27.29	8.27	0.327678	29.57	4.6	0.183186	14.96	3.04	0.253133	253.25	134.98	0.534828	291.36	112.66	0.388767	275.91	158.25	0.575097	339.02	100.72	0.299159
Os12t0420200-01	NAD(P)-binding domain containing protein	17.53	5.37	0.343767	45.47	22.22	0.499677	36.89	5.28	0.165743	28.35	4.19	0.176831	779.13	356.5	0.458257	994.52	333.74	0.336246	806.26	394.8	0.490301	1075.2	265.31	0.247454
Os04t0115700-02	Conserved hypothetical protein	7.43	1.37	0.281139	4	0.37	0.274	3.1	0.32	0.321951	5.53	1.08	0.31853	26.74	3.86	0.175198	1.99	0.26	0.421405	1.8	0.41	0.503571	4.63	1.51	0.445826
Os02t0522300-02	Conserved hypothetical protein	41.09	16.19	0.408411	72.04	17.11	0.247946	70.62	14.2	0.212231	44.2	14.16	0.335398	44.58	28.3	0.642826	46.76	21.22	0.465243	51.67	28.52	0.560471	46.67	19.08	0.421229
Os01t0719125-00	Hypothetical protein	72.29	15.41	0.223905	108.65	26.55	0.251254	139.05	44.7	0.326312	55.35	21.69	0.402662	212.73	59.05	0.280962	149.54	46.06	0.312608	219.34	119.51	0.546927	80.08	67.5	0.844845
Os10t0492300-01	Conserved hypothetical protein	13.36	3.73	0.329387	29.31	10.4	0.376113	21.95	6.13	0.310675	23.96	3.71	0.188702	835.49	384.5	0.460854	952.73	328.6	0.34559	835.75	495.68	0.593582	1197.83	314.74	0.263373
Os01t0719100-01	RING finger and CHY zinc finger domain-containing protein 1	105.37	22.54	0.221303	157.55	40.01	0.258657	201.85	65.43	0.327483	79.37	31.75	0.40749	308.87	85.67	0.279698	212.96	65.98	0.313049	321.75	171.83	0.535492	110.37	97.4	0.883541
Os12t0420200-02	CRB, binding / catalytic/ coenzyme binding	14.52	3.87	0.313789	36.5	18.69	0.525067	27.93	3.6	0.159004	18.65	3.4	0.223919	602.26	284.37	0.473046	757.65	262.93	0.347894	611.8	305.26	0.499772	805.78	206.67	0.257406
Os07t0152900-03	Glycolate oxidase	36.22	12.22	0.355185	73.72	31.91	0.440444	82.61	16.52	0.209544	52.25	11.46	0.233991	811.71	397.5	0.490335	880.6	366.28	0.416606	861.95	450.51	0.523217	1003.79	294.59	0.294181
Os07t0152900-04	Glycolate oxidase	35.45	11.67	0.347599	70.48	31.23	0.450895	79.71	16.33	0.214719	51.44	11.02	0.229214	787.02	384.74	0.489505	852.9	356.47	0.418632	836.94	432.08	0.516839	974.77	286.04	0.294168
Os07t0152900-01	Glycolate oxidase	31.66	10.71	0.358543	63.95	27.74	0.442494	71.85	14.3	0.210021	45.34	9.91	0.235434	702.41	344.84	0.491662	762.01	317.49	0.417413	746.27	390.74	0.524228	870.09	255.7	0.294688
Os06t0129400-01	cDNA clone:J013056J05	56.32	22.24	0.405443	66.9	24.64	0.377614	96.7	24.21	0.258035	56.9	11.91	0.222971	136.62	32.75	0.245241	70.98	21.32	0.310086	202.72	19.98	0.102984	52.02	29.29	0.571294
Os03t0117100-01	Peroxisomal biogenesis factor 11 family protein	57.77	29.15	0.513017	113.26	51.42	0.458778	62.92	9.37	0.162234	50.1	7.06	0.15773	567.45	445.4	0.785293	645.79	491.33	0.76119	500.54	329.66	0.659289	522.12	289.76	0.555819
Os11t0171350-00	Non-protein coding transcript	142.26	67.44	0.477733	307.81	158.02	0.514944	312.59	63.08	0.204343	275.44	26.98	0.101215	2173.75	1440.19	0.662692	2438.13	1117.84	0.458705	2271.57	1285.37	0.566042	3659.59	1101.29	0.301124
Os03t0117100-03	Peroxisomal biogenesis factor 11 family protein	61.65	31.53	0.519234	119.63	55.25	0.466302	67.36	10.13	0.162815	52.32	7.71	0.163353	607.7	476.54	0.784524	689.84	524.68	0.760929	534.9	352.06	0.658817	559.29	308.86	0.553035
Os04t0665600-01	Phosphate starvation response regulator-like protein	100.79	46.96	0.471166	101.21	29.71	0.30046	101.98	27.61	0.277821	124.98	32.9	0.26909	24.82	4.22	0.202169	22.5	4.05	0.214894	23.59	3.47	0.181781	16.99	3.35	0.241801
Os02t0606200-01	Zinc finger, B-box domain containing protein	64.34	33.28	0.52464	88.23	32.73	0.378012	69.3	13.37	0.20441	76.7	17.93	0.243629	209.13	86.37	0.41579	165.91	83.86	0.508418	256.04	85.9	0.33808	132.84	82.36	0.622833
Os02t0702300-01	Conserved hypothetical protein	0.97	0.1	0.558376	13.38	0.36	0.0945758	7.08	0.91	0.236386	3.74	1.23	0.470464	1.68	0.62	0.604478	5.16	0.91	0.310065	2.83	1.07	0.54047	6.44	0.42	0.19086
Os01t0866400-01	Fructose-1, 6-bisphosphatase	18.15	5.49	0.338903	32.29	13.35	0.43106	18.7	4.69	0.288832	27.29	7.73	0.30859	303.73	148.93	0.492009	296.55	128.14	0.434011	312.34	157.49	0.505808	406.31	134.98	0.333849
Os01t0912700-01	Conserved hypothetical protein	6.85	2.33	0.424204	17.56	7.06	0.434267	13.71	1.85	0.193746	8.48	2.03	0.31962	196.22	140.63	0.718132	230.65	122.72	0.534082	205.54	150.31	0.732594	289.34	80.26	0.279879
Os07t0171100-01	Tetratricopeptide-like helical domain containing protein	15.49	8.19	0.557307	26.29	12.98	0.512276	26.83	5.31	0.226734	29.57	1.58	0.0843965	329.83	207.03	0.628812	358.15	179.38	0.502241	324.56	247.81	0.764252	478.37	193.73	0.406221
Os07t0171100-02	Predicted protein	12.97	6.77	0.556192	22.73	10.86	0.499789	22.69	4.51	0.232588	23.84	1.51	0.101047	277.32	174.36	0.630066	301.36	150.58	0.501323	272.72	206.6	0.758439	393.58	158.12	0.403264
Os12t0292400-01	Petunia ribulose 1, 5-bisphosphate carboxylase small subunit mRNA	59.73	23.46	0.402766	101.72	62.59	0.619062	93.48	16.96	0.190093	86.09	14.54	0.178436	772.35	501.37	0.649602	973.83	622.24	0.639332	849.83	601.98	0.708696	1224.08	436.98	0.357511
Os02t0593500-01	Phosphate transporter family protein	6.84	2.83	0.48852	8.97	3.71	0.472417	8.74	1.45	0.25154	8.42	0.81	0.192144	106.49	80.08	0.754303	137.82	53.63	0.393531	97.56	61.47	0.633827	164.06	26.41	0.166061
Os11t0171300-01	Fructose-bisphosphate aldolase	259.51	131.85	0.509961	582.34	322.91	0.555268	588.3	120.12	0.205532	438.11	67.9	0.156908	4061.69	2805.26	0.690739	4623.36	2094.34	0.453109	4342.86	2460.91	0.566756	6238.88	1886.68	0.302519
Os02t0593500-02	Phosphate transporter 2-1	6.32	2.78	0.516393	8.46	3.41	0.466173	8.75	1.37	0.243077	8.36	0.9	0.202991	100.95	76.62	0.761354	131.72	51.88	0.398433	92.13	59.36	0.648126	159.44	25.88	0.167539
Os12t0292301-00	Hypothetical gene	84.56	36.62	0.439691	147.42	90.17	0.61427	131.03	24.84	0.195713	128.16	23.64	0.190771	1078.62	735.78	0.682444	1446.84	956.95	0.661641	1216.97	881.07	0.724213	1868.55	661.5	0.354363
Os05t0460600-01	GTP cyclohydrolase II/3, 4-dihydroxy-2-butanone-4-phosphate synthase- like protein	6.44	2.57	0.479839	12.12	5.65	0.50686	11.13	1.53	0.208574	5.27	0.55	0.247209	35.98	27.73	0.776906	37.96	27.58	0.733573	42.08	26.23	0.63208	24.91	8.75	0.376303
Os07t0556200-01	Rieske [2Fe-2S] region domain containing protein	113.03	43.76	0.392528	221.91	120.65	0.545736	230.36	59.69	0.262318	113.82	28.62	0.257969	865.51	638.07	0.737522	1180.96	757	0.641308	1214.06	969.88	0.799039	1056.91	558.98	0.529327
Os12t0105300-02	Actin-binding FH2 domain containing protein	3.43	0.97	0.444695	8.01	4.13	0.569367	10.57	1.02	0.174589	8.52	1.57	0.269958	135.95	114.76	0.845272	159.99	93.78	0.588732	151.52	127.1	0.83989	222.63	73.1	0.331351
Os01t0719100-04	PGPD14 protein	134.81	32.31	0.245269	211.71	61.77	0.295097	265.52	89.32	0.338886	98.28	61.54	0.629936	407.84	111.13	0.274264	291.53	95.09	0.328479	403.35	251.96	0.625597	146.96	128.29	0.873817
Os08t0327100-01	Glycosyltransferase QUASIMODO1	68.27	26.03	0.390212	85.8	25.11	0.300806	74.45	29.26	0.40106	73.95	30.6	0.421614	40.28	23.42	0.59157	44.25	31.68	0.72221	37.89	30.96	0.821805	36.9	28.69	0.783377
Os01t0719100-02	PGPD14 protein	131.63	31.76	0.247003	206.92	60.53	0.295931	261.69	86.98	0.334919	94.48	59.76	0.636364	399.37	108.95	0.274621	282.8	93.72	0.333756	395.39	248.25	0.6288	143.3	123.55	0.863132
Os01t0221700-00	GDT1-like protein 1	3.11	1.16	0.525547	9.51	3.58	0.435775	7.75	1.81	0.321143	6.48	0.77	0.236631	39.96	21.46	0.54834	48.67	22.73	0.477753	58.32	19.62	0.347606	64.35	26.11	0.414843
Os07t0152950-00	Hypothetical gene	3.92	1.41	0.489837	7.64	3.2	0.486111	10.3	2.03	0.268142	6.92	1.2	0.277778	86.35	45.86	0.536463	96.26	43.89	0.461546	94.12	49.12	0.526913	122.63	36.97	0.307126
Os04t0659100-02	Isoform 2 of Glutamine synthetase	97.66	42.23	0.438171	100.57	42.96	0.432805	71.71	32.07	0.454821	148.39	31.07	0.214673	976.87	530.03	0.543048	1183.84	476.51	0.403016	1075.4	603.46	0.561557	1387.01	387.05	0.279573
Os12t0105300-03	Actin-binding FH2 domain containing protein	2.46	0.99	0.575145	6.82	3.27	0.546036	9.26	1.02	0.196881	7.98	1.14	0.238307	120.96	103.08	0.853395	143.12	79.88	0.561199	133.74	109.85	0.822696	205.42	63.33	0.311646
Os08t0502700-01	Pyridoxal phosphate-dependent transferase	90.56	48.11	0.53637	189.46	66.24	0.35304	174.69	37.45	0.218851	94.08	42.49	0.457404	645.72	571.62	0.885422	678.36	593.41	0.874956	796.23	571	0.717484	716.01	481.68	0.673184
Os12t0105300-01	Actin-binding FH2 domain containing protein	2.36	0.99	0.592262	6.65	3.22	0.551634	8.96	1	0.200803	7.74	1.09	0.23913	116.63	99.66	0.855734	138.01	77.05	0.56147	129.12	105.96	0.82201	198.13	61.12	0.311957
Os05t0557700-01	Conserved hypothetical protein	329.2	140.04	0.427135	246.53	85.4	0.349049	200.12	86.27	0.43392	220.65	81.88	0.373923	66.55	33.75	0.514434	54.73	36.37	0.670554	67.63	32.83	0.492933	63.95	57.36	0.898537
Os12t0136500-01	Non-protein coding transcript	419.83	146.52	0.350545	610.31	192.82	0.317057	466.21	216.65	0.46585	259.85	117.88	0.455741	265.54	93.74	0.355444	176.31	85.05	0.485308	234.92	139.87	0.597109	71.46	46.86	0.660502
Os08t0502700-03	Serine--glyoxylate aminotransferase	89.69	48.97	0.550998	195.72	69.19	0.356802	177.69	38.55	0.221333	98.14	44.78	0.461771	658.77	588.18	0.893008	691.8	607.94	0.878955	805.45	586.74	0.728799	737.25	501.73	0.680975
Os11t0202300-02	F-box domain containing protein	7.02	4.31	0.662095	20.44	9.21	0.476213	33.25	4.88	0.171679	7.52	1.41	0.282864	54.5	28.11	0.524505	63.75	31.27	0.498378	56.35	30.79	0.554316	38.06	18.07	0.488223
Os05t0460600-02	Riboflavin biosynthesis protein ribAB	3.61	1.39	0.518438	7.29	3.02	0.484922	6.36	0.9	0.258152	3.12	0.38	0.334951	20.09	16.27	0.818872	20.46	15.99	0.791705	22.09	15.53	0.715894	14.27	5.2	0.406025
Os04t0659100-03	Glutamine synthetase shoot isozyme	154.19	65.34	0.427476	151.42	68.98	0.459126	110.58	53.34	0.487005	231.64	51.58	0.226014	1489.51	810.22	0.544257	1828.86	759.4	0.415551	1649.13	953.84	0.578645	2145.99	633.84	0.295688
Os02t0103800-02	Ferredoxin NADP+ reductase	14.18	5.33	0.416996	24	15.53	0.6612	21.29	5.63	0.297443	20.75	3.88	0.224368	419.09	300.8	0.718417	471.87	250.15	0.531118	432.08	302.69	0.701233	500.52	219.25	0.439165
Os04t0659100-01	Glutamine synthetase shoot isozyme	150.38	63.42	0.425552	147.11	67.21	0.460536	108.07	51.98	0.485743	224.84	50.84	0.229543	1450.63	788.17	0.543644	1778.12	738.82	0.415835	1603.15	926.91	0.578443	2084.97	615.88	0.295728
Os02t0103800-01	Ferredoxin--NADP reductase	14.81	5.3	0.398482	24.87	16.34	0.670274	22.61	5.82	0.288861	20.77	4.34	0.245292	439.48	318.91	0.726276	498.16	262.01	0.526905	456.87	316.78	0.69404	522.61	226.88	0.435209
Os01t0281100-01	Conserved hypothetical protein	9.57	3.83	0.456954	6.91	2.91	0.494311	7.64	3.19	0.484954	8.53	0.59	0.166842	20.88	14.78	0.721207	26.73	10.63	0.419401	28.38	13.33	0.487747	33.47	8.5	0.275602
Os02t0103800-03	Ferredoxin--NADP reductase	15.99	5.7	0.39435	26.6	17.65	0.675725	24.09	6.3	0.290953	22.49	4.7	0.242656	472.66	342.56	0.72533	534.81	281.12	0.52653	491.47	340.52	0.693484	562.14	243.5	0.434173
Os10t0461100-02	PsbP family protein	16.2	8.51	0.552907	24.69	12.76	0.535617	25.61	6.22	0.271327	28.84	6.33	0.245643	41.84	27.47	0.664566	51.47	28.89	0.569659	59.91	26.93	0.458545	70	54.13	0.776479
Os10t0461100-01	Keratin, type II cytoskeletal 1	13.7	7.31	0.565306	20.77	10.92	0.547542	21.61	5.12	0.270677	22.88	4.58	0.233668	34.69	22.74	0.665172	43.88	24.51	0.568405	50.19	21.53	0.440125	56.08	42.72	0.765943
Os03t0786100-02	Glycolate oxidase	45.36	27.52	0.615186	107.07	67.4	0.632923	93.98	23.53	0.258265	72.84	9.13	0.137189	1026.77	950.12	0.925421	1340.2	791.9	0.591187	1020.31	856.91	0.840009	1259.82	459.75	0.365437
Os03t0786100-01	Glycolate oxidase	43.73	26.48	0.614353	103.05	64.95	0.63383	90.4	22.61	0.258315	70.09	8.78	0.137572	987.76	913.81	0.925209	1289.49	762.55	0.591674	981.9	825.04	0.840411	1212.73	443.17	0.365955
Os02t0822600-01	50S ribosomal protein L9	20.28	9.96	0.515038	37.81	21.86	0.589023	33.74	11.83	0.369315	19.95	2.6	0.171838	203.46	104.22	0.514624	249.97	125.36	0.503486	258.73	117.84	0.457552	189.97	90.81	0.480756
Os01t0228450-00	Hypothetical protein	3.09	1.23	0.545232	6.86	2.46	0.440204	3.6	0.57	0.341304	3.68	0.51	0.32265	38.68	17.27	0.460433	59.08	16.16	0.285619	48.74	10.52	0.231604	30.64	6.6	0.240202
Os03t0401100-01	Protein kinase domain containing protein	292.99	157.16	0.537977	264.6	86.61	0.329857	221.19	76.54	0.348981	184.28	80.29	0.438741	133.33	119.43	0.896523	104.62	63.19	0.607745	99.32	73.98	0.747408	100.58	56.47	0.565761
Os02t0103850-00	Hypothetical protein	12.04	4.58	0.427914	21.38	13.47	0.646559	19.57	5.07	0.29509	14.55	3.68	0.300965	358.65	266.31	0.74325	417.69	213.91	0.513291	379.98	255.13	0.672293	426.97	177.78	0.41774
Os04t0644600-02	Epoxide hydrolase family protein	6.29	3.59	0.62963	10.02	4.88	0.533575	7.77	2.3	0.376283	10.1	0.6	0.144144	181.71	80.95	0.448525	176.75	58.48	0.334627	177.93	90.26	0.510032	227.38	51.11	0.228172
Os05t0136200-01	Serine/threonine protein kinase domain containing protein	53.72	26.63	0.504934	67.57	27	0.408342	43.43	14.19	0.341886	59.74	25.57	0.437438	44.99	19.04	0.435747	38.17	25.52	0.677049	42.74	16.82	0.407407	27.91	17.17	0.628502
Os05t0136200-02	Serine/threonine protein kinase domain containing protein	54.99	27.38	0.506876	69.56	27.79	0.408022	44.71	14.61	0.341501	61.51	26.33	0.43721	46.04	19.45	0.434736	39.26	26.27	0.677347	44.01	17.32	0.407021	28.74	17.68	0.62811
Os08t0200300-01	Photosystem II 10 kDa polypeptide	335.51	141.02	0.422038	740.55	615.85	0.831839	709.72	189.39	0.267883	378.8	68.35	0.182596	6212.73	6018.16	0.968687	7823.06	5619.06	0.718305	6168.5	5919.57	0.959652	7895.86	3551.04	0.449804
Os04t0644600-01	Epoxide hydrolase family protein	4.92	2.9	0.658784	8.33	3.7	0.503751	6.36	1.82	0.383152	8.21	0.51	0.163952	147.59	65.59	0.448146	144.04	47.52	0.334528	143.95	73.51	0.514039	182.85	41.21	0.229589
Os02t0698000-02	Phosphoribulokinase	67.33	33.11	0.499195	118.62	84.08	0.711252	139.57	42.28	0.307889	106.26	20.03	0.196066	1441.59	1018.22	0.706521	1780.29	902.2	0.507048	1645.48	1286.39	0.781904	2425.73	817.13	0.337133
Os09t0484900-01	Sodium/sulphate symporter family protein	81.69	40.56	0.5026	160.42	70.23	0.441271	140.73	78.56	0.561349	143	29.31	0.210486	152.39	44.31	0.295391	223.84	77.13	0.347492	199.03	149.03	0.750037	182.98	120.85	0.6623
Os02t0698000-03	Phosphoribulokinase	68.17	33.91	0.504699	120.27	85.24	0.71114	141.82	42.69	0.30591	107.58	20.19	0.195156	1470.22	1035.29	0.704375	1814.86	916.95	0.505518	1672.34	1306.34	0.781276	2470.99	829.48	0.335956
Os02t0698000-01	Phosphoribulokinase	65.8	32.89	0.507335	116.17	82.35	0.71136	137	41.52	0.308116	104.2	19.4	0.193916	1407.24	999.89	0.710738	1737.24	882.57	0.508313	1609.96	1259.15	0.782235	2366.8	797.05	0.337043
Os06t0704700-01	NAD(P)-binding domain containing protein	5.3	2.18	0.504762	7.48	3.91	0.579009	6.88	2.01	0.38198	9.61	1.85	0.268615	93.04	40.04	0.43641	105.88	29.35	0.283963	105.6	37.21	0.358443	155.38	40.67	0.266466
Os04t0490800-01	Haloacid dehalogenase-like hydrolase domain containing protein	23.02	9.83	0.450874	34.01	27.32	0.808912	38.61	12.13	0.331482	51.36	6.61	0.14534	782.05	327.72	0.419794	803.9	271.82	0.338949	798.44	365.47	0.458408	930.34	276.42	0.297872
Os09t0485050-00	Hypothetical protein	48.14	25.25	0.534188	96.83	39.93	0.418379	83.32	46.6	0.564516	80.78	17.36	0.224505	84.41	28.8	0.348905	135.53	45.93	0.343734	123.82	93.29	0.755408	105.07	69.4	0.663713
Os05t0454500-01	Conserved hypothetical protein	1032.99	325.26	0.315535	1481.15	458.92	0.310306	1202.08	600.35	0.499842	877.03	540.41	0.616619	225.47	59.52	0.267232	235.77	84.35	0.360476	255.43	143.65	0.564092	214	173.55	0.81186
Os10t0181200-01	Binding protein	11.43	4.95	0.478681	18.28	12.9	0.720954	18.51	5.65	0.340851	15.94	2.7	0.218418	102.08	91.81	0.900369	106.28	61.86	0.585943	89.33	68.23	0.766412	105.66	59.24	0.564785
Os01t0898800-00	Protein of unknown function DUF1685 domain containing protein	18.66	10.83	0.601729	26.99	10.88	0.424437	17.87	6.18	0.380498	21.04	7.49	0.385209	96.11	36.02	0.381217	67.91	21.7	0.329415	121.95	17.25	0.148434	90.98	27.26	0.307241
Os08t0566400-02	pfkB-type carbohydrate kinase family protein	20.05	7.02	0.380998	26.75	13.34	0.516757	31.4	11.94	0.399383	24.71	11.8	0.497861	61.54	36.64	0.601855	70.37	30.56	0.442203	68.38	34.8	0.515999	69	42.67	0.623857
Os01t0235100-01	Predicted protein	5.3	2.33	0.528571	9.3	4.52	0.535922	8.93	3.2	0.422961	12.58	3.23	0.311487	73.87	38.13	0.522639	98.07	34.38	0.357121	75.33	31.92	0.431285	125.31	31.35	0.256116
Os06t0611900-02	Victorin binding protein	26.31	9.56	0.386672	56.05	34.38	0.620158	64.63	29.92	0.471126	64.71	20.2	0.32263	640.01	463.93	0.725308	740.12	425.58	0.575588	739.65	649.87	0.878782	970.45	422.44	0.435885
Os01t0278900-01	Conserved hypothetical protein	17.81	6.47	0.397129	34.47	22.2	0.654074	25.03	9.22	0.392624	26.6	8.99	0.361957	210.52	131.34	0.625662	223.53	131.17	0.588652	239.68	131.36	0.549942	260.52	114.56	0.441878
Os01t0228400-01	Pentatricopeptide repeat domain containing protein	3.49	1.3	0.512249	7.05	2.76	0.467081	3.76	0.64	0.344538	4.3	1.58	0.486792	41.44	18.59	0.461593	65.86	17.36	0.274604	53.09	11.42	0.229617	37.26	8.03	0.236017
Os01t0896500-02	Predicted protein	34.96	18.49	0.541991	78.64	60.37	0.770593	72.32	19.87	0.284643	50.4	10.11	0.216148	513.93	378.19	0.736391	624.42	358.23	0.574382	488.99	388.26	0.794424	549.19	231.28	0.422181
Os01t0896500-01	Rhodanese-like domain containing protein	25.58	13.9	0.560572	57.88	44.1	0.765965	52.56	14.33	0.286221	35.7	6.98	0.217439	371.09	276.31	0.745277	451.22	258.38	0.57357	360.14	282.21	0.784211	391.09	162.75	0.417634
Os11t0521500-01	Acyl carrier protein, chloroplast precursor	52.05	26.18	0.512347	72.5	45.99	0.63932	92.41	29.28	0.324162	72.3	26.15	0.370396	183.57	100.36	0.549168	218.15	118.52	0.54538	224.32	96.98	0.434848	189.45	87	0.462064
Os05t0148700-01	Armadillo-type fold domain containing protein	26.01	16.26	0.639023	41.4	24.34	0.597642	25.32	10.47	0.43579	50.97	9.05	0.193381	235.1	181.61	0.773443	250.54	126.13	0.505407	230.98	150.59	0.653462	264.23	103.82	0.395204
Os03t0611200-01	Aldo/keto reductase family protein	3.73	0.93	0.408034	3.66	1.36	0.506438	3.21	1.11	0.501188	12.45	5.3	0.468401	76.54	33.07	0.439386	79.63	34.7	0.442763	89.33	39.21	0.445146	99.4	42.29	0.431175
Os02t0575500-01	ABC transporter-like	18.79	11.15	0.613946	28.03	19.43	0.703755	27.32	8.81	0.346398	33.72	6.98	0.229839	226.81	164.35	0.725824	251.06	105.46	0.42236	210.17	141.09	0.67287	275.7	102.97	0.37575
Os05t0148700-02	OSA15 protein	29.02	18.4	0.646236	45.7	28.01	0.621199	30.25	12.39	0.42848	59.2	11.24	0.203322	265.19	206.08	0.777941	283.4	142.23	0.503622	271.33	178.33	0.658503	312.45	121.1	0.389536
Os02t0697900-01	Conserved hypothetical protein	18.03	8.43	0.495533	26.8	20.38	0.769065	30.6	10.2	0.35443	25.85	6.81	0.290875	324.26	219.63	0.678319	385.8	197.37	0.512849	346.87	280.78	0.810015	540.95	211.11	0.391383
Os08t0566400-01	Ribokinase family protein	17.03	7.19	0.454243	22.26	10.92	0.512468	26.37	10.02	0.402631	21	10.94	0.542727	53.58	31.91	0.602968	62.55	26.72	0.436192	58.88	29.86	0.515364	58.03	34.89	0.607996
Os03t0133300-01	F7F225	21.47	11.89	0.573654	26.01	13.5	0.536838	51.53	20.36	0.406625	69.37	27.02	0.398181	70.69	16.63	0.24592	53.95	13.17	0.257871	90.45	22.41	0.255987	81.22	34.89	0.436512
Os07t0658400-01	Ferredoxin-dependent glutamate synthase	74.29	56.09	0.758268	107.78	47.71	0.447785	105.35	51	0.488952	131.62	28.92	0.225607	673.43	373.05	0.554616	757.91	258.72	0.342228	723.73	338.88	0.468975	872.35	236.62	0.272079
Os08t0422000-01	Conserved hypothetical protein	8.74	3.59	0.471253	12.42	5.85	0.510432	13.81	4.17	0.349088	9.21	5.06	0.593536	55.26	39.82	0.72556	58.08	29.85	0.522173	60.61	34.74	0.580101	38.27	30.54	0.803158
Os04t0692600-02	Staygreen protein domain containing protein	16.29	11.1	0.699826	26.06	14.55	0.574649	28.91	8.96	0.332999	14.85	4.08	0.320505	108.62	77.54	0.716475	119.52	76.86	0.646034	115.03	88.88	0.774627	107.2	46.44	0.438447
Os07t0469100-01	Thylakoid membrane phosphoprotein 14 kDa	32.87	16.66	0.521405	66.73	39.15	0.592795	55.94	14.58	0.273621	32.67	17.39	0.546184	542.05	305.66	0.564699	611.53	321.25	0.526097	470.41	361.2	0.768333	437.08	183.58	0.421339
Os02t0575500-02	ATATH13	24.79	14.29	0.592865	35.08	27.29	0.784091	37.69	11.01	0.310416	46.23	10.88	0.251535	298.74	215.61	0.72266	332.7	141.04	0.425652	269.56	185.99	0.691122	363.09	141.17	0.39048
Os01t0264000-01	Zinc finger, Dof-type domain containing protein	13.71	6.33	0.4983	10.04	4.3	0.480072	10.96	4.56	0.464883	20.48	9.77	0.501397	44.85	14.76	0.34373	26.69	8.71	0.350668	43.26	12.99	0.316087	48.08	21.86	0.46577
Os07t0469100-02	Thylakoid membrane phosphoprotein 14 kDa	33.57	16.63	0.50998	67.23	39.87	0.599003	56.23	14.71	0.274506	33.07	18.15	0.562078	550.72	308.03	0.560121	617.27	326.7	0.530027	472.24	365.09	0.773582	443.9	186.71	0.421915
Os02t0101500-01	NADH-dependent hydroxypyruvate reductase	15.77	9.88	0.648778	29.37	21.69	0.747119	23.8	6.66	0.308871	21.96	4.65	0.24608	566.32	404.31	0.714429	604.31	354.54	0.587368	551.3	381.43	0.692432	569.32	222.7	0.392236
Os01t0808100-01	Transcription factor HBP-1b	34.88	19.35	0.567168	47.43	19.98	0.433203	40.24	17.13	0.439622	32.58	16.37	0.517272	12.56	6.22	0.532448	8.34	3.61	0.493576	6.18	2.15	0.438719	5.4	3.41	0.689063
Os04t0692600-03	Conserved hypothetical protein	17.88	12.36	0.707627	28.82	16.45	0.585178	31.89	9.35	0.314685	16.28	5.12	0.354167	120.42	85.9	0.715698	137.46	87.57	0.639679	131.84	99.1	0.753538	125.08	51.29	0.414737
Os03t0684400-01	Mg2+ transporter protein	26.42	12.43	0.489788	26.1	15.63	0.613653	25.75	9.63	0.397383	26.76	11.88	0.463977	177.04	156.42	0.884183	179.67	107.18	0.598771	153.69	127.04	0.82772	151.38	70.88	0.471715
Os09t0294000-01	Bifunctional aspartokinase/homoserine dehydrogenase 2	27.12	18.63	0.69808	36.67	16.38	0.461375	27.75	15.53	0.574957	33.27	7.07	0.235483	294.1	186.78	0.636327	481.76	114.06	0.238338	316.02	113.29	0.360514	168.51	27.23	0.166539
Os11t0444800-01	Conserved hypothetical protein	16.38	11.08	0.695052	31.02	11.45	0.388819	26.25	8.1	0.333945	19.69	10.43	0.552441	47.06	33.22	0.712027	34.71	26.66	0.774573	38.63	29.86	0.778703	28.12	16.85	0.612981
Os06t0662200-01	bZIP transcription factor	62.65	36.09	0.582718	103.87	50.07	0.486984	96.08	56.96	0.597033	137.39	42.51	0.314401	32.81	17.4	0.544218	42.61	25.78	0.614079	43.14	19.82	0.471681	31.74	22.17	0.707697
Os04t0692600-01	Conserved hypothetical protein	17.41	12.08	0.710483	27.94	16.17	0.593296	30.85	9.18	0.319623	15.83	5.04	0.358883	115.48	83	0.721154	132.24	84.03	0.638172	127.44	95.26	0.749455	121.84	50.31	0.417698
Os01t0263900-00	Conserved hypothetical protein	13.48	6.64	0.527624	10.47	4.94	0.517873	12.2	4.77	0.437121	20.76	10	0.505515	45.73	15.59	0.355018	28.48	9.51	0.356513	46.08	12.82	0.293543	48.91	23.15	0.483871
Os09t0294000-02	Aspartate kinase-homoserine dehydrogenase	28.59	20.09	0.712741	40.07	18.02	0.463112	30.12	16.58	0.56491	35.78	8.56	0.259924	314.32	196.73	0.627077	510.01	121.73	0.240171	334.79	119.84	0.359868	179.68	29.36	0.168032
Os03t0308800-01	Tetratricopeptide-like helical domain containing protein	19.17	13.12	0.70005	20.5	13.6	0.67907	25.35	9.14	0.38482	27.53	5.77	0.237294	123.91	83.61	0.677368	104.31	65.54	0.631849	107.92	76.62	0.712633	120.17	67.78	0.567632
Os03t0219900-01	50S ribosomal protein L15, chloroplast precursor	17.72	7.71	0.465278	33.93	26.07	0.774979	27.03	8.97	0.35569	18.67	7.01	0.407219	129.7	81.08	0.628003	142.64	79.19	0.558271	162.02	73.32	0.455895	125.37	63.63	0.511435
Os12t0168700-02	AMP-dependent synthetase and ligase domain containing protein	11.28	5.96	0.566775	12.11	8.14	0.697178	13.28	4.22	0.365546	12.86	4.18	0.373737	128.49	66.3	0.519731	155.94	64.84	0.419523	149.45	78.01	0.525158	141.78	64.41	0.458117
Os02t0581400-01	Conserved hypothetical protein	10.66	6.43	0.637221	12.68	4.99	0.437865	12.82	5.04	0.437048	7.36	3.12	0.492823	16.15	12.64	0.795335	18.4	9.27	0.529381	14.82	11.92	0.816688	17.03	11.31	0.682751
Os03t0315800-01	30S ribosomal protein S1, chloroplast precursor	27.65	13.03	0.489703	53.56	40.6	0.762463	46.72	15.65	0.34891	50.06	19.93	0.40991	232.98	138.52	0.59629	335.92	186.07	0.555236	310.65	162.57	0.524852	355.37	168.93	0.476836
Os03t0308800-02	Hypothetical conserved gene	12.84	9.12	0.731214	14.21	8.94	0.653517	16.63	5.9	0.391378	18.74	3.72	0.239108	83.46	55.17	0.665049	68.36	43.87	0.646915	72.57	50.35	0.697975	79.81	45.36	0.573691
Os02t0101500-02	NADH-dependent hydroxypyruvate reductase	9.4	5.87	0.660577	17.33	12.8	0.752864	14.03	3.91	0.32668	12.93	2.86	0.2771	345.48	244.93	0.709796	367.66	213.9	0.582922	331.28	228.5	0.690683	341.39	132.3	0.389322
Os03t0308800-03	Hypothetical conserved gene	22.46	14.91	0.678176	23.02	15.7	0.695254	28.8	10.63	0.390268	31.58	7.54	0.262124	141.29	93.67	0.665331	118.69	77.63	0.656947	123.4	89.98	0.73135	139.28	80.95	0.584189
Os10t0460900-00	cDNA clone:J013158D14	8.45	4.32	0.562963	11.44	6.28	0.585209	12.86	3.28	0.308802	10.95	5.82	0.570711	26.2	20.15	0.777574	26.07	17.57	0.685999	29.58	16.77	0.581099	30.67	17.46	0.582886
Os12t0168700-01	AMP-dependent synthetase and ligase domain containing protein	8.42	4.52	0.585987	9.27	5.96	0.677702	9.67	3.2	0.393627	9.87	3.04	0.371665	94.29	48.83	0.52293	114.85	48.09	0.423738	109.58	57.43	0.528396	105.2	47.33	0.455085
Os12t0168700-03	Long-chain-fatty-acid-CoA ligase	13.18	6.85	0.553597	13.75	9.15	0.688136	14.86	4.78	0.364439	14.75	5.85	0.434921	143.09	71.45	0.502811	172.71	73.22	0.427264	166.72	87.9	0.53005	159.43	76.38	0.482329
Os11t0603200-01	ABCF-type protein	24.18	17.07	0.717633	29.05	15.04	0.533777	31.92	13.82	0.450182	38.59	12.5	0.340995	327.88	263.05	0.802876	309.3	168.09	0.544924	333.99	227.23	0.681304	446.39	98.51	0.222423
Os12t0285100-01	Hypothetical conserved gene	21.7	13.09	0.620705	27.42	12.26	0.466573	28.03	14.41	0.53083	16.68	6.52	0.425339	36.45	21.92	0.612016	33.91	21.62	0.647952	46.52	32.41	0.703072	22.59	12.92	0.590081
Os11t0291475-00	Hypothetical protein	40.78	23.6	0.588798	51.22	24.53	0.488893	47.04	18.39	0.403622	12.08	6.66	0.585627	58.52	32.77	0.567372	97.15	49.3	0.512481	104.74	53.34	0.513902	74.06	57	0.772715
Os02t0255700-01	Conserved hypothetical protein	6.79	4.52	0.708601	11.08	6.54	0.624172	10.5	2.54	0.307826	4.67	1.46	0.433862	73.14	54.18	0.744268	84.93	39.86	0.475503	71.13	49.39	0.6986	94.98	27.84	0.300479
Os07t0565600-02	Peptidyl-prolyl cis-trans isomerase TLP38, chloroplast precursor	21.22	9.34	0.465347	21.43	14.53	0.692376	27.92	10.99	0.414592	19.26	9.57	0.521718	68.4	39.55	0.584294	76.6	43.7	0.576031	79.52	39.44	0.502235	80.52	45.52	0.570658
Os07t0287100-01	Conserved hypothetical protein	6.22	3.29	0.594183	10.47	6.13	0.621622	12.34	4.04	0.377811	13.87	6.49	0.503699	39.92	24.07	0.612659	40.18	22.02	0.559009	41.53	23.9	0.585469	75.94	35.76	0.477775
Os07t0565600-01	Predicted protein	18.53	8.27	0.474654	18.78	12.49	0.682002	24.6	9.59	0.413672	17.05	8.56	0.52964	59.83	34.46	0.582936	67.5	38.6	0.578102	69.89	34.23	0.496967	70.93	40.03	0.570416
Os01t0924000-01	Chloroplast 50S ribosomal protein L27	44.2	23.36	0.538938	74.42	55.94	0.754972	64.56	28.98	0.457291	54.98	18.71	0.35209	265.95	167.57	0.631467	310.75	177.9	0.573857	298.92	169.58	0.568752	337.52	146.66	0.436193
Os02t0833100-01	Antiporter/ drug transporter	5.93	3.26	0.614719	8.5	3.57	0.481053	7.79	2.87	0.440273	9.16	4.84	0.574803	20.11	9.71	0.507342	19.27	8.6	0.473606	17.59	9.13	0.544917	20.22	10.34	0.534402
Os12t0291100-01	Petunia ribulose 1, 5-bisphosphate carboxylase small subunit mRNA	337.68	225.49	0.668743	888.03	723.69	0.815147	771.35	258.06	0.335418	572.28	166.36	0.291934	8034.91	5245.36	0.652864	11349.6	7725.09	0.680674	9147.72	7827.29	0.855671	11587.9	5966.11	0.514901
Os03t0827700-01	ATP-dependent RNA helicase	19.1	10.51	0.572637	31.74	19.32	0.620648	31.91	13.33	0.43543	30.32	14.25	0.486909	118.68	96.25	0.812584	157.53	117.24	0.745853	147.78	124.46	0.843259	161.85	128	0.79214
Os12t0291066-00	Hypothetical gene	187.51	129.3	0.69121	503.95	405.85	0.805723	420.98	143.16	0.341628	317.99	88.43	0.280354	4209.94	2849.36	0.676894	6063.86	4090.47	0.674619	4863.46	4113.07	0.84574	6235.5	3128.21	0.501757
Os03t0230500-01	Inositol 1, 3, 4-trisphosphate 56-kinase family protein	25.23	14.65	0.596645	24.4	13.14	0.556693	19.74	9.76	0.518804	23.61	10	0.446973	70.77	46.39	0.660304	59.46	30.23	0.51654	58.17	33.26	0.57901	64.13	34.84	0.550284
Os03t0387900-01	Conserved hypothetical protein	278.59	173.49	0.624092	251.39	133.93	0.534609	235.72	121.6	0.517911	307.38	136.37	0.445457	326.96	251.72	0.770582	319.23	222.42	0.697686	370.53	225.56	0.609803	358.33	249.28	0.696519
Os03t0387900-04	Hypothetical conserved gene	278.57	172.93	0.622134	270.97	141.17	0.522741	238.02	124.09	0.523345	329.8	149.16	0.45393	334.23	248.66	0.744742	348.97	240.98	0.691431	380.86	225.35	0.592757	380.91	270.97	0.712131
Os02t0498300-01	Non-imprinted in Prader-Willi/Angelman syndrome region protein 1	3.98	1.95	0.592369	4.48	1.83	0.516423	4.51	2.29	0.597096	5.33	1.67	0.421801	29.18	16.45	0.578197	26.22	13	0.514328	25.9	11.38	0.460223	25.07	13.64	0.561565
Os03t0387900-02	Conserved hypothetical protein	292.42	182.77	0.626304	264.83	142.18	0.538615	245.83	127.42	0.520277	327.36	146.33	0.448684	347.73	265.6	0.764488	340.47	237.1	0.697279	389.92	235.79	0.605725	381.69	265.18	0.69555
Os03t0387900-03	Conserved hypothetical protein	302.3	189.1	0.626772	275.95	148.21	0.538762	254.03	132.16	0.522135	340.58	152.08	0.448153	359.23	275.29	0.766982	354.83	247.26	0.697693	403.69	244.08	0.605599	397.24	275.39	0.694029
Os10t0437600-00	Starch synthase II, chloroplast precursor	15.53	8.44	0.571083	19.04	9.54	0.525948	18.86	8.34	0.470292	16.07	8.92	0.581136	26.05	19.89	0.772274	26.65	18.75	0.714286	23.56	18.22	0.782573	35.71	17.99	0.517298
Os01t0924000-02	50S ribosomal protein L27, chloroplastic	18.37	10.34	0.585441	31.48	23.72	0.761084	27.69	11.82	0.446846	23.36	7.8	0.361248	112.04	70.02	0.628273	125.9	72.89	0.58227	120.98	70.67	0.587555	140.6	62.82	0.450706
Os03t0827700-02	cDNA clone:J013043E01	21.95	11.72	0.554248	34.46	22.05	0.650028	36.41	15.15	0.431703	34.88	17.64	0.519509	133.49	108.89	0.817087	177.28	139.14	0.786067	165.33	142.92	0.865268	187.29	149.71	0.800414
Os03t0146500-02	Galactose-binding like domain containing protein	30.82	17.07	0.567882	28.85	19.01	0.670352	34.13	13.95	0.425562	32.14	15.37	0.493965	70.56	51.51	0.73379	76.68	41.77	0.550592	72.8	41.14	0.571003	90.22	39.11	0.439706
Os10t0138100-01	Aldehyde oxidase-2	6.45	2.78	0.507383	6.17	2.53	0.492329	3.68	1.95	0.630342	6.46	2.94	0.52815	18.09	9.11	0.529597	13.07	4.74	0.40796	3.31	1.3	0.533643	5.08	1.05	0.337171
Os02t0115650-00	Hypothetical protein	4.72	2.36	0.587413	5.52	3.09	0.627301	5.21	2.14	0.505636	5.94	2.09	0.445245	27.45	21.2	0.780316	25.82	15.82	0.627144	27.26	16.14	0.606511	26.23	14.05	0.552699
Os12t0291100-02	Ribulose bisphosphate carboxylase small chain	139.48	82.91	0.597309	312.88	275.19	0.879922	305.97	111.79	0.36743	256.52	81.87	0.3218	4143.43	2338.68	0.564536	5174.88	3660.45	0.707406	4222.6	3797.99	0.899467	5510.95	3265.55	0.592631
Os07t0406300-01	Glucose-6-phosphate 1-dehydrogenase	165.51	110.72	0.670951	103.92	66.9	0.64716	120.06	75.28	0.630101	231.7	49.99	0.219123	61.54	31.21	0.51503	71.95	32.9	0.464702	68.01	38.66	0.574699	41.5	32.67	0.792235
Os06t0255200-01	Conserved hypothetical protein	42.31	31.95	0.760794	44.54	18.68	0.432148	44.21	29.37	0.671754	45.68	13.27	0.305698	45.46	34.44	0.762807	44.94	21.83	0.496953	46.18	32.66	0.713438	51.66	22.3	0.442461
Os04t0645100-01	Tetratricopeptide-like helical domain containing protein	26.25	22.47	0.861284	28.91	16.25	0.57673	26.83	15.45	0.591089	31.65	3.99	0.152833	142.73	104.73	0.735615	169.85	85.91	0.508692	141.03	107.14	0.761388	212.2	61.23	0.291886
Os08t0120500-02	Predicted protein	89.85	51.66	0.579637	183.79	78.86	0.432166	102.74	74.69	0.729612	127.55	55.77	0.441618	67.47	45.62	0.680882	56.66	43.8	0.776968	71.53	48.74	0.685785	66.3	56.7	0.857355
Os08t0120500-01	Topoisomerase-like protein	76.84	44.54	0.585046	157.55	67.69	0.433239	88.55	64.36	0.729872	109.26	47.22	0.43733	57.97	38.77	0.674411	48.36	37.49	0.779781	61.5	41.65	0.6824	56.55	48.52	0.860469
Os06t0255200-02	Hypothetical conserved gene	43.86	34.16	0.783772	45.13	19.04	0.434424	46.64	29.27	0.63539	46.99	14.98	0.332986	46.39	35.39	0.767884	47.02	22.18	0.482716	46.92	32.64	0.702003	52.38	23.31	0.455414
Os06t0643800-01	Sucrose-phosphate synthase 7	131.66	72.63	0.555028	112.37	58.65	0.526153	96.87	60.93	0.632778	140.6	66.32	0.475424	43.84	27.85	0.643399	48.13	32.53	0.682475	43.07	34.23	0.79941	58.8	41.8	0.715719
Os01t0709500-01	Conserved hypothetical protein	30.04	17.46	0.594716	9.01	4.46	0.545455	20.57	12.57	0.629115	16.14	6.21	0.420653	41.85	27.52	0.665578	10.31	7.42	0.744474	36.45	26.9	0.744993	32.01	19.67	0.626174
Os04t0555151-00	Hypothetical protein	19.51	9.77	0.52511	25.57	11.02	0.45239	23.47	11.22	0.499387	22.11	15.48	0.713111	36.43	13.53	0.388191	24.06	14.65	0.624501	26.42	16.01	0.62035	23.32	18.15	0.787418
Os09t0532700-01	Rossmann-like alpha/beta/alpha sandwich fold domain containing protein	6.12	3.67	0.655899	9.79	6.4	0.68582	9.61	3.95	0.466541	10.29	3.32	0.38264	72.43	40.51	0.5653	84.28	39.02	0.469278	72.92	50.94	0.702652	99.12	22.63	0.236017
Os05t0105600-01	YT521-B-like protein family protein	9.83	6.49	0.691597	10.13	4.64	0.506739	9.3	4.45	0.529126	13.66	5.8	0.463847	24.25	13.1	0.558416	25.97	10.33	0.420096	21.18	11.67	0.571235	22.1	12.3	0.575758
Os03t0198300-02	Heat shock protein DnaJ, N-terminal domain containing protein	25.27	16.62	0.670727	36.47	21.74	0.606886	41.94	21.15	0.515836	38.75	14.82	0.397987	122.79	90.96	0.742871	116.05	84.85	0.733447	115.92	94.55	0.817225	114.41	71.22	0.625769
Os01t0750500-01	Protein of unknown function DUF814 domain containing protein	58.04	34.86	0.607385	121.41	59.51	0.494322	74.12	49.86	0.67705	99.61	40.63	0.413776	35.14	5.61	0.1829	47.77	9.62	0.217757	32.18	11.18	0.367089	31.55	12.63	0.41874
Os03t0198300-01	Heat shock protein DnaJ, N-terminal domain containing protein	25.31	16.74	0.674268	36.67	21.89	0.607645	42.09	21.27	0.516825	38.64	14.8	0.398587	123.11	91.48	0.745145	116.1	85.15	0.735696	116.51	95.04	0.817292	114.82	71.13	0.622777
Os01t0618400-01	RNA helicase	7.24	4.88	0.713592	12.09	6.93	0.605806	12.44	4.52	0.410714	10.54	4.41	0.468804	44.25	32.41	0.738343	46.66	30.95	0.670373	56.69	29.2	0.523488	47.11	27.33	0.588859
Os10t0138100-02	Aldehyde oxidase-2	7.55	3.02	0.470175	7.49	3.18	0.492344	4.22	2.2	0.613027	6.64	3.77	0.624346	18.97	9.99	0.550325	13.85	5.12	0.412121	3.5	1.5	0.555556	5.1	1.17	0.355738
Os08t0530400-01	Moco containing protein	165.04	111.05	0.674837	165.79	95.42	0.578092	164.1	95.32	0.583404	185.54	68.07	0.370269	215.58	122.65	0.570921	203.23	108.65	0.536895	229.3	121.49	0.531871	243.7	100.78	0.415938
Os04t0555000-01	GRAS transcription factor domain containing protein	16.97	8.6	0.534224	23.96	9.94	0.438301	20.55	10.06	0.513225	18.83	13.32	0.722138	32.26	11.97	0.389958	21.88	13.18	0.619755	23.44	14.47	0.632979	20.51	16.07	0.793584
Os03t0423850-01	Helicase-like protein	29.64	17.87	0.615862	36.23	17.26	0.490465	31.63	14.87	0.486362	36.48	22.23	0.619797	77.47	51.91	0.67427	64.56	31.64	0.497865	72.75	49.14	0.679864	68.99	45.79	0.668524
Os07t0658400-02	Fd-GOGAT protein	118.91	89.38	0.753732	166.66	93.11	0.561315	165.93	83.18	0.504283	197.08	77.17	0.394639	1006.41	554.46	0.551374	1084.6	427.95	0.395127	1034.65	542.76	0.525042	1265.43	419.01	0.331649
Os04t0583200-01	Conserved hypothetical protein	51.07	39.91	0.785673	123.52	55.14	0.450851	86.14	40.87	0.480491	113.22	56.21	0.500876	97.77	57.17	0.588944	88.35	71.32	0.809401	104.79	74.62	0.714812	91.02	58.48	0.646381
Os03t0146500-01	Galactose-binding like domain containing protein	22.41	14.14	0.646732	22.19	14.57	0.67141	26.46	11.04	0.438456	24.33	10.77	0.464666	52.74	37.5	0.716412	55.05	30.98	0.570562	50.99	31.28	0.620889	62.88	29.51	0.477614
Os01t0367450-00	Non-protein coding transcript	24.22	12.53	0.536479	18.88	9.76	0.541247	22.13	11.29	0.531345	26.32	15.82	0.615666	12.68	7.02	0.586257	14.63	7.24	0.527191	13.78	8.2	0.622463	14.26	6.31	0.47903
Os08t0530400-02	Sulfite oxidase	142.11	91.83	0.648662	138.79	80.2	0.580871	130.49	76.86	0.592136	153.6	61.63	0.40511	182.49	100.34	0.552292	164.57	91.72	0.560005	187.75	103.28	0.552477	192.57	91.99	0.480395
Os05t0388500-01	50S ribosomal protein L1	57.7	32.11	0.564055	80.98	50.62	0.629666	60.71	25.06	0.422298	54.18	33.48	0.624864	286.31	200.9	0.702725	298.97	173.1	0.580391	242.9	135.9	0.561296	286.39	124.4	0.436341
Os02t0739000-01	DEAD-like helicase, N-terminal domain containing protein	4.21	2.47	0.666027	7.54	4.94	0.69555	6.33	2.34	0.455662	8.32	2.96	0.424893	43.48	27.2	0.633993	42.78	25.25	0.599589	41.17	30.89	0.756225	60.85	35.66	0.592724
Os08t0539700-01	NB-ARC domain containing protein	2.36	1.5	0.744048	4.72	1.6	0.454545	5.32	2.31	0.523734	1.56	0.34	0.523438	28.72	8.23	0.310565	9.85	6.93	0.730876	27.09	16.38	0.618726	5.84	1.91	0.425439
Os01t0113200-01	Receptor serine/threonine kinase	6.01	3.14	0.590585	9.06	4.57	0.553678	9.93	6.83	0.716377	10.08	3.28	0.386282	4.88	1.05	0.348639	6.08	1.73	0.385593	6.05	3.11	0.582979	9.45	4.68	0.543541
Os01t0367400-02	cDNA clone:001-121-G01	30.53	18.06	0.604504	24.77	12.78	0.53473	31.14	13.44	0.449284	34.31	22.28	0.659303	16.74	9.6	0.59752	21.55	11.82	0.568514	23.05	12.1	0.544699	15.69	8.56	0.572798
Os02t0115600-01	RNA binding domain containing protein	9.59	4.44	0.513692	10	6.51	0.682727	8.77	4.57	0.570113	10.32	4.46	0.482332	48.36	38.7	0.804295	48.54	28.23	0.590028	47.69	30.63	0.64962	49.81	26.61	0.543397
Os02t0741500-01	Ribbon-helix-helix domain containing protein	41.56	32.46	0.786184	41.57	19.57	0.483204	42.81	28.27	0.668112	40.56	12.05	0.314004	44	32.27	0.739333	37.27	21.83	0.596551	37.17	29.41	0.796699	39.51	22.06	0.569242
Os01t0775100-01	Plus-3 domain containing protein	56.97	35.96	0.637571	47.12	26.53	0.572111	41.2	30.99	0.758057	75.01	21.5	0.296014	69.72	58.49	0.841205	62.29	39.82	0.644968	68.67	48.48	0.710205	82.71	52.05	0.633736
Os05t0164100-02	Fructose-6-phosphate-2-kinase/fructose-2, 6-bisphosphatase	41.99	26.58	0.641545	49.02	28.69	0.593563	49.06	24.33	0.505993	33.91	17.26	0.523059	241.32	171.95	0.713726	257.38	134.58	0.524731	247.13	176.43	0.715069	163.63	98.5	0.604386
Os03t0747900-00	Myosin heavy chain class XI E1 protein	21.12	12.49	0.609855	20.67	9.16	0.468851	19.56	15.26	0.790856	15.54	5.56	0.396614	11	5.64	0.553333	8.47	4.69	0.600845	11.52	6.18	0.573482	8.73	5.41	0.658787
Os08t0237200-01	Mannose-1-phosphate guanyltransferase	42.62	32.56	0.769372	44.43	36.27	0.820383	16.75	5.22	0.350423	23.31	6.94	0.326615	86.48	54.59	0.63546	72.93	43.31	0.599351	42.49	10.46	0.263509	64.87	16.69	0.268559
Os05t0164100-01	Fructose-6-phosphate 2-kinase/fructose-2, 6-bisphosphatase	40.49	25.72	0.644011	47.52	27.95	0.596661	47.71	23.42	0.501334	32.88	16.96	0.530106	234.69	166.79	0.71191	249.53	131.07	0.527162	239.36	170.79	0.71472	158.43	95.19	0.603337
Os11t0425300-02	Conserved hypothetical protein	14.61	11.18	0.780269	27.38	21.18	0.781536	23.12	9.11	0.419154	11.6	2.73	0.296032	87.31	67.96	0.780886	105.04	68.47	0.65513	108.9	65.02	0.600728	42	22.6	0.548837
Os03t0192500-01	Sporulation stage II, protein E C-terminal domain containing protein	96.24	58.53	0.612197	98.64	48.55	0.49729	75.14	55.57	0.742973	184.08	78.19	0.427869	141.41	82.78	0.588301	99.24	48.77	0.496508	98.63	58.35	0.595704	154.32	102.85	0.66862
Os05t0164100-03	Fructose-6-phosphate-2-kinase/fructose-2, 6-bisphosphatase	54.69	33.76	0.62417	65.32	41.21	0.63646	64.69	31.23	0.490638	45.23	23.89	0.538395	314.59	220.3	0.701226	329.28	181.28	0.551895	317.24	227.12	0.716817	209.41	137.96	0.660425
Os01t0367400-01	Conserved hypothetical protein	46.44	29	0.632378	37.77	19.75	0.535208	46.83	21.55	0.471461	51.06	33.37	0.6602	25.36	14.13	0.573976	32.55	18.32	0.575857	35.95	18.04	0.515291	23.5	12.34	0.54449
Os01t0709500-02	Conserved hypothetical protein	83.42	47.6	0.575693	25.12	12.2	0.50536	52.34	30.57	0.591864	42.74	26.55	0.629858	98.94	71.69	0.727336	23.15	17.72	0.775155	89.73	70.55	0.788604	81.4	54.89	0.678277
Os04t0491700-01	Sugar/inositol transporter domain containing protein	54.07	33.9	0.633739	71.12	33.29	0.475458	66.84	39.36	0.594929	63.42	38.07	0.606489	87.41	36.32	0.422124	101.93	29	0.29146	83.97	36.93	0.446393	74.3	48.9	0.662683
Os06t0646000-02	Methyltransferase type 11 domain containing protein	10.85	6.4	0.624473	16.91	8.59	0.535455	17.87	9.82	0.573397	18.41	10.24	0.579083	93.48	45.93	0.496719	88.54	44.66	0.50994	91.22	65.85	0.724897	125.7	57.31	0.460221
Os10t0163040-02	Blast resistance protein	1.23	0.49	0.668161	1.62	0.64	0.625954	1.38	0.39	0.584034	2.96	0.74	0.439394	5.05	2.82	0.631405	3.77	1.39	0.501048	4.2	1.81	0.540385	4.19	1.96	0.570328
Os06t0646000-01	Methyltransferase type 11 domain containing protein	10.47	6.16	0.624237	16.32	8.26	0.534642	17.29	9.52	0.575178	17.82	9.99	0.583953	90.44	44.35	0.495954	85.48	43.08	0.509713	88.61	63.6	0.720902	121.3	55.18	0.459362
Os04t0645100-02	H0811D081 protein	33.63	27.9	0.834537	36.28	24.13	0.674088	32.49	19.64	0.616303	38.76	6.74	0.194668	171.85	133.76	0.779636	205.26	111.63	0.546058	165.67	135.23	0.817364	252.72	88.67	0.353421
Os03t0178100-00	Copper-translocating P-type ATPase family protein	19.16	12.78	0.683532	23.1	12.67	0.56722	24.12	13.92	0.593949	21.79	9.83	0.475208	56.86	41.29	0.730902	73.35	30.93	0.429455	56.03	40.79	0.732772	82.83	29.5	0.363832
Os03t0190100-01	UbiA prenyltransferase family protein	8.66	4.84	0.604555	17.29	9.24	0.559869	14.14	7.57	0.56605	13.02	7.37	0.597004	49.47	20.32	0.422429	48.9	19.97	0.42024	61.59	23.12	0.385365	41.28	27.23	0.667692
Os01t0709500-03	Serine/threonine-protein kinase PBS1	96.65	54.88	0.572248	29.87	14.25	0.494007	59.3	34.66	0.591376	49.96	33.39	0.674843	111.62	82.46	0.741076	25.97	20.29	0.789396	100.92	80.79	0.802492	94.86	66.02	0.699145
Os11t0425300-01	Predicted protein	17.81	13.7	0.781499	33.82	26.2	0.78116	28.62	11.83	0.433153	13.96	4.11	0.341578	108.61	84.53	0.780312	131.13	84.6	0.647847	136.99	81.9	0.600768	51.99	25.96	0.508775
Os09t0527900-01	Hd1-like protein	108.5	69.13	0.640457	117.39	68.97	0.591013	107.09	55.02	0.518272	120.52	71.73	0.598502	155.79	140.85	0.904713	169.85	134.27	0.791747	161.51	112.03	0.695526	194.54	110.94	0.572466
Os02t0159200-01	Protein of unknown function DUF292	35.95	26.79	0.752097	51.85	22.32	0.441249	43.77	25.26	0.586553	41.87	23.6	0.573828	84.62	29.06	0.351086	61.1	26.14	0.437037	60.57	31.89	0.534189	45.18	32.61	0.727804
Os06t0638000-00	Zinc finger, CCCH-type domain containing protein	17.64	11.52	0.671674	16.67	7.39	0.474816	15.52	10.58	0.700969	12.42	5.85	0.510432	24.17	14.94	0.633294	16.04	8.05	0.531103	17.91	14.49	0.819143	11.68	8.14	0.72082
Os04t0491901-00	Non-protein coding transcript	35.54	23.28	0.664477	49.08	23.07	0.480631	44.97	26.06	0.588645	43.38	27.04	0.631816	54.28	25.87	0.486071	73.35	20.7	0.291863	52.53	26.48	0.513357	55.25	35.62	0.651022
Os01t0725800-01	WD40/YVTN repeat-like domain containing protein	28.73	19.39	0.685839	28.64	18.52	0.65857	37.01	19.98	0.55196	36.03	16.7	0.477991	70.78	46.8	0.665924	69.96	39.27	0.567503	71.6	45.61	0.642011	86.29	44.98	0.52675
Os05t0571000-01	WD40 repeat-like domain containing protein	28.67	20.24	0.715875	25.43	15.66	0.630344	26.63	15.83	0.609121	25.87	10.53	0.429103	30.42	21.76	0.724379	27.5	17.62	0.653333	28.55	18.91	0.673773	33.76	18.16	0.551208
Os05t0161200-01	RelA/SpoT domain containing protein	11.28	8.33	0.759772	16.33	8.49	0.547605	16.03	6.92	0.465062	16.46	9.69	0.612257	41.8	25.66	0.622897	47.6	23.06	0.495062	50.23	28.12	0.568417	38.96	21.38	0.56006
Os01t0919950-00	Hypothetical protein	34.55	23.53	0.690014	44.16	31.89	0.728299	45.46	25.91	0.579208	51.62	19.5	0.389586	144.62	86.67	0.602046	150.89	85.37	0.568635	157.41	85.92	0.548703	174.42	68.33	0.395223
Os02t0285800-01	GTP-binding protein typA	17.73	9.98	0.586225	23.11	15.91	0.701369	20.23	13.11	0.664626	33.17	13.91	0.436348	214.44	85.67	0.402293	216.55	91.66	0.425925	207.26	98.16	0.476136	367.02	137.27	0.375713
Os01t0709500-04	Protein kinase	94.75	51.86	0.552063	29.54	15.27	0.532744	56.42	32.38	0.581331	47.59	34.26	0.725664	106.6	78.98	0.743309	25.06	19.91	0.802379	94.49	75.82	0.804482	89.53	65.6	0.735668
Os01t0321300-00	Protein translocase subunit secA	9.52	6.39	0.702471	11.15	8.02	0.742387	13.62	7.36	0.571819	15.78	5.31	0.376043	56.09	36.17	0.651077	59.22	28.26	0.485885	61.67	38.19	0.625339	77.94	34.8	0.453509
Os07t0570700-01	Ribosome recycling factor family protein	26.06	16.03	0.629342	38.86	28.95	0.75138	39.33	17.22	0.451773	33.98	18.75	0.564608	221.13	143.01	0.648314	210.25	135.55	0.646391	226.43	138.54	0.613551	168.77	112.71	0.669789
Os09t0392400-02	PDR13 ABC transporter	31.16	19.18	0.627488	24.74	12.63	0.529526	25.69	15.4	0.614462	28.49	17.54	0.628688	34.83	23.5	0.683785	24.54	14.93	0.623727	33.76	23.94	0.717491	24.05	17.53	0.739721
Os03t0317000-01	High-glucose-regulated protein 8-like	29.75	21.71	0.738537	29.08	15.89	0.561503	24.22	15.97	0.672879	34.03	14.08	0.430488	20.52	12.77	0.63987	18.76	11.44	0.629555	19.69	11.92	0.624456	21.76	13.05	0.617311
Os03t0149300-01	Transmembrane domain containing protein	139.34	110	0.790936	133.14	86.52	0.652453	139.49	72.78	0.525162	139.7	60.37	0.436176	18.09	10.18	0.585647	16.43	9.92	0.626506	15.71	9.64	0.636744	24.05	14.49	0.618363
Os12t0285100-02	Conserved hypothetical protein	101.05	65.38	0.650465	121.63	66.95	0.554106	121.18	65.15	0.541414	79.74	52.51	0.662745	126.43	84.86	0.673782	126.06	87.15	0.693767	163.09	108.72	0.668657	84.9	56.02	0.663795
Os02t0285800-02	Predicted protein	20.47	11.12	0.564509	25.63	18.3	0.724747	22.56	15.12	0.684211	39.1	16.67	0.440648	241.36	95.96	0.400066	245.83	104.53	0.427541	230.85	110.94	0.482812	412.72	162.93	0.396234
Os01t0709750-01	Hypothetical gene	26.14	15.58	0.610906	8.83	3.84	0.49237	15.68	9.94	0.655875	14.08	8.89	0.655836	30.74	22.84	0.751103	8.06	5.39	0.705298	29.71	21.71	0.739499	27.72	17.76	0.653203
Os06t0128300-03	Mitochondrial half-ABC transporter	45.92	32.33	0.710358	44.25	25.82	0.592707	40.17	22.66	0.57469	43.08	22.77	0.539247	40.65	29.55	0.733493	44.47	24.83	0.568067	44.25	32.82	0.747403	49.78	27.53	0.561835
Os12t0285100-03	Conserved hypothetical protein	101.23	65.53	0.650787	120.85	67.08	0.55872	120.48	65.1	0.544122	80.04	53.05	0.666955	126.52	85.17	0.675737	126.44	87.1	0.691306	162.33	109.07	0.673912	85.26	56.72	0.66914
Os06t0128300-01	Mitochondrial half-ABC transporter	42.83	30.16	0.710929	41.15	24.03	0.593832	37.39	21.19	0.578015	40.21	21.21	0.538947	38.03	27.88	0.739944	41.86	23.35	0.568129	41.55	31	0.752056	46.71	25.69	0.559422
Os05t0571000-02	SPA1	33.3	23.4	0.71137	29.98	19.75	0.669787	31.72	18.58	0.598411	31.91	13.63	0.444546	35.35	25.13	0.718845	32.46	21.43	0.670353	32.87	22.08	0.681429	39.26	22.6	0.58619
Os05t0549100-02	Serine/threonine-protein kinase SNT7	29.42	22.78	0.781723	39.56	24.12	0.619329	38.11	18.61	0.501406	36.35	19.04	0.536546	221.55	184.52	0.83361	232.92	147.79	0.636072	222.81	175.15	0.787052	234.5	149.62	0.639575
Os02t0159100-00	Hypothetical protein	25.13	19.63	0.789514	36.08	15.91	0.456041	31.19	18.35	0.601118	29.14	16.88	0.593232	60.3	21.28	0.363458	42.6	19.18	0.462844	42.7	22.69	0.542105	32.94	24.16	0.741308
Os12t0285100-04	Hypothetical conserved gene	123.5	77.79	0.632851	145.36	81.15	0.561287	142.6	78.12	0.550975	101.43	71.17	0.704579	156.61	102.89	0.659159	153.36	105.34	0.688909	193.16	133.55	0.692985	106.14	73.79	0.698059
Os10t0163040-01	Blast resistance protein	1.02	0.42	0.70297	1.35	0.52	0.646809	1.17	0.38	0.635945	2.46	0.65	0.476879	4.58	2.64	0.65233	3.34	1.25	0.518433	3.68	1.67	0.570513	3.58	1.84	0.620087
Os01t0919900-01	Acyl-[acyl-carrier-protein] desaturase	34.66	25.11	0.732193	45.1	32.55	0.727766	44.86	25.79	0.584169	50.75	20.69	0.41913	151.79	90.05	0.595916	147.54	86.97	0.592231	157.06	88.21	0.564406	172.77	69.12	0.403522
Os04t0442200-01	Protein of unknown function DUF482 family protein	16.01	11.12	0.712522	18.53	11.19	0.624168	17.67	10.13	0.596144	20.64	10.5	0.531423	85.09	61.37	0.724474	99.1	51.5	0.524476	96.16	60.94	0.637505	122.44	48.71	0.402706
Os01t0919900-02	Acyl-desaturase	41.05	30.11	0.739834	53.59	38.51	0.723759	52.55	29.5	0.569561	61.82	26.52	0.438077	179.21	105.45	0.5907	175.23	101.77	0.583158	184.14	106.69	0.581668	204.51	83.94	0.413313
Os06t0128300-02	STA1	54.12	37.38	0.696299	44.89	31.51	0.708433	46.32	24.47	0.53825	51.24	26.74	0.531011	48.73	32.59	0.675447	50.91	31.56	0.627239	49.11	39.02	0.798643	55.12	34.7	0.636137
Os01t0148000-00	Predicted protein	32.11	26.58	0.832981	29.71	17.08	0.588733	30.74	20.15	0.666352	35.63	13.25	0.389025	39.35	34.09	0.869641	37.15	24.04	0.656356	37.72	30.99	0.826188	39.42	27.77	0.711776
Os02t0258900-02	CNX2	16.23	11.21	0.708648	15.48	8.24	0.56068	15.31	9.82	0.663397	17.56	9.12	0.545259	18.9	9.73	0.539196	19.77	8.39	0.452094	21.34	13.34	0.641898	16.23	10.09	0.643645
Os05t0575300-01	Translation initiation factor IF-2	10.33	6.9	0.697264	16.2	9.21	0.593605	15.36	8.36	0.572127	10.24	5.92	0.615658	75.52	55.52	0.73863	77.34	45.51	0.593694	77.83	59.01	0.761258	79.31	36.09	0.461835
Os03t0704000-00	30S ribosomal protein S13	32.06	21.53	0.681488	57.01	43.59	0.768661	44.66	17.74	0.410425	45.33	28.03	0.626592	238.84	152.62	0.64051	273.35	189.8	0.695462	283.87	147.38	0.520869	262.12	154.83	0.592239
Os09t0392400-04	NONE	30.93	17.91	0.592233	22.63	12.21	0.559035	23.05	13.6	0.607069	26.21	18.98	0.734289	31.63	18.66	0.602513	24.05	12.61	0.543313	29.11	21.2	0.737297	22.78	15.86	0.708999
Os05t0549100-01	Serine/threonine-protein kinase SNT7	20.38	16.02	0.796071	27.06	16.74	0.632217	26.76	13.12	0.508646	25.3	13.71	0.559316	154.66	127.91	0.828151	161.85	106	0.657046	155.51	122.76	0.790748	164.32	106.94	0.652916
Os11t0191400-02	Predicted protein	24.49	17.81	0.737936	24.73	14.63	0.607462	25.03	14.02	0.577027	27.28	15.3	0.576379	105.51	96.21	0.912684	113.03	68.85	0.612558	100.68	92.04	0.915028	144.08	66.87	0.467811
Os03t0344700-01	AAA ATPase	93.48	63.57	0.683425	100.36	57.79	0.580012	102.01	64.2	0.632948	87.41	52.42	0.60423	82.22	53.48	0.65465	80.33	50.31	0.630887	78.82	61.01	0.776873	72.59	54.04	0.747928
Os09t0392400-01	Conserved hypothetical protein	43.95	27.64	0.637152	34.78	18.67	0.549748	35.77	22.47	0.638292	41.96	28.87	0.695298	48.6	32.44	0.674194	35.91	20.9	0.593335	48.19	30.49	0.640171	37.21	27.11	0.735671
Os02t0258900-01	Molybdopterin biosynthesis CNX2 protein	24.44	19.61	0.810142	25.03	13.21	0.545909	24.02	15.84	0.673062	28.2	13.5	0.496575	28.92	14.49	0.517714	33.81	13.8	0.425165	36.75	19.92	0.554172	26.99	16.81	0.636299
Os01t0633000-01	50S ribosomal protein L31	40.46	25.65	0.642788	76.57	59.12	0.775042	67.37	34	0.51192	55.32	32.57	0.596058	231.96	169.4	0.731456	295.11	204.58	0.694269	265.61	159.7	0.602753	280.67	130.42	0.466574
Os01t0678500-01	Voltage-gated Ca2+ channel protein	32.8	22.89	0.706805	47.42	29.89	0.63796	49.16	27.57	0.569577	36.7	22.39	0.620424	69.45	42.81	0.621859	79.39	47.12	0.598582	84.22	57.41	0.685402	53.34	44.88	0.844314
Os05t0585900-01	Mitochondrial carrier protein domain containing protein	154.03	110.16	0.717023	177.21	112.24	0.63543	176.36	117	0.665313	216.42	112.53	0.522169	207.89	192.23	0.925032	244.69	169.09	0.692295	227.11	164.97	0.727588	417.55	209.84	0.503739
Os07t0471300-01	Argonaute 4 protein	35.92	16.17	0.46506	13.33	9.11	0.705513	13.9	9.31	0.691946	10.82	7.03	0.679357	16.07	4	0.292912	23.45	6.66	0.313292	8.19	2.36	0.365615	4.51	2.52	0.638838
Os02t0629200-02	HvPIP2, 1 protein	559.06	352.16	0.630575	597.64	356.82	0.597722	408.66	321.39	0.78697	470.59	250.82	0.533981	103.04	77.18	0.751442	132.05	75.29	0.573393	99.12	86.91	0.878046	169.1	43.82	0.263492
Os01t0678500-02	Voltage-gated Ca2+ channel protein	30.66	21.43	0.708465	44.84	28.66	0.647033	46.29	26.09	0.572848	35.28	21.6	0.622933	65.49	40.17	0.619191	74.83	44.42	0.598971	79.93	55.05	0.692574	51.94	43.7	0.844352
Os05t0575300-02	Translation initiation factor IF-2	19.95	13.7	0.701671	29.9	21.94	0.742395	29.57	16.55	0.574092	21.75	11.88	0.566154	141.16	103.11	0.732344	137.04	90.37	0.66191	135.73	106.12	0.783442	145.34	76.9	0.532322
Os07t0669800-01	CW-type domain containing Zinc finger protein	27.24	21	0.779037	26.76	14.78	0.568444	27.26	21.76	0.805379	26.63	10.93	0.431777	23.56	19.06	0.816775	22.4	14.63	0.667949	24.77	20.84	0.847497	20.64	16.86	0.825323
Os02t0699400-00	RelA/SpoT protein domain containing protein	34.46	23.4	0.688099	34.98	23.21	0.672874	33.34	21.6	0.658125	37.29	20.92	0.572473	64.84	43.03	0.668742	65.19	42.17	0.652213	63.81	49.91	0.785527	64.28	47.82	0.747855
Os03t0572900-01	Multi antimicrobial extrusion protein MatE family protein	22.59	18.11	0.810089	27.08	18.19	0.683405	25.21	17.56	0.708127	44.61	16.84	0.391142	51.92	40.66	0.787226	56.72	37.62	0.669092	60	43.57	0.730656	90.17	32.2	0.364155
Os03t0638200-01	Major facilitator superfamily protein	95.64	65	0.682947	93.99	54.89	0.588378	78.96	52.9	0.674087	82.69	53.8	0.654797	57.1	45	0.791738	64.61	42.01	0.65554	67.04	41.86	0.629924	53.54	34.39	0.648882
Os03t0329500-01	Endo-1, 4-beta-glucanase	12.92	9.28	0.738506	17.73	11.99	0.69354	15.25	10.91	0.732923	12.8	5.3	0.456522	40.23	16.7	0.429299	35.01	18.29	0.535685	37.16	16.56	0.460168	21.17	12.03	0.587731
Os07t0108300-01	Alanine aminotransferase	130.94	100.72	0.770956	163.86	119.57	0.731348	150.94	102.87	0.683625	192.7	83.56	0.436551	841.17	568.35	0.676051	1003.6	534.22	0.532769	883.52	654.59	0.741182	1092.26	433.78	0.397691
Os12t0569700-01	Heat shock protein 70	10.73	8.04	0.770673	9.54	5.76	0.641366	9.33	6.44	0.720232	10.54	4.66	0.490468	25.84	20.87	0.814829	36.28	11.94	0.347103	19.98	11.2	0.581506	16.5	9.26	0.586286
Os01t0663800-01	Protein of unknown function DUF1296 family protein	53.26	41.35	0.780501	64.86	34.91	0.545247	65.11	39.9	0.618666	57.41	38.65	0.678822	66.79	49.36	0.742882	74.91	49.59	0.666447	88.45	58.07	0.660369	63.87	53.44	0.839217
Os07t0108300-02	Alanine aminotransferase	155.44	118.98	0.766939	194.46	142.29	0.733091	178.05	122.51	0.689807	230.78	100.03	0.435887	1010.26	678.65	0.672082	1202.98	638.52	0.531172	1047.35	783.55	0.748366	1309.31	522.61	0.399608
Os12t0641300-01	Conserved hypothetical protein	17.18	10.99	0.659516	15.69	9.93	0.654883	12.42	8.46	0.704918	15.86	9.24	0.607355	19.15	12.39	0.664516	19.36	8.3	0.456778	21.07	7.88	0.402356	28.46	10.61	0.394094
Os05t0414600-01	Conserved hypothetical protein	43.1	29.14	0.683447	8.56	5.21	0.649582	6.46	4.33	0.714477	12.75	7.05	0.585455	45.02	32.78	0.734029	8.55	5.26	0.655497	8.32	4.2	0.55794	13.89	8.62	0.646071
Os12t0290150-00	Quinolinate synthetase A	16.75	10.24	0.633239	11.68	8.28	0.731861	12.33	7.59	0.644411	12.83	7.63	0.624006	16.29	8.56	0.552921	11.53	7.34	0.665603	13.55	7.6	0.591065	19.42	13.02	0.686582
Os12t0179800-01	NAD-dependent histone deacetylase	23.43	18.36	0.792468	21.29	13.87	0.667115	22.99	14.3	0.637766	27.54	14.36	0.538192	23.4	15.52	0.677049	35.23	15.67	0.460116	30.36	13.59	0.465242	31.37	17.98	0.586345
Os02t0664100-00	Hypothetical conserved gene	62.01	51.57	0.834312	53.77	30.52	0.575498	58.84	47.08	0.803476	57.4	24.13	0.430308	44.16	38.39	0.872232	47.4	32.19	0.685744	43.72	36.39	0.836091	39.41	31.18	0.796338
Os04t0542900-01	Conserved hypothetical protein	89.69	59.41	0.666115	100.13	63.62	0.63898	92.14	72.29	0.78688	110.57	61.42	0.559469	100.79	52.79	0.528441	76.68	54.3	0.711895	98.93	63.09	0.641349	79.64	65.09	0.819568
Os08t0288000-01	Hypothetical protein	21.32	17.58	0.832437	15.85	7.21	0.48724	14.42	7.85	0.57393	22.1	16.69	0.765801	26.56	19.71	0.751451	18.55	10.61	0.593862	17.92	13.01	0.740486	21.21	17.12	0.815849
Os06t0611900-01	Glycine decarboxylase P subunit	64.16	48.99	0.767188	105.11	76.45	0.729903	91.05	66.16	0.729603	116.03	51.6	0.449457	854.52	639.18	0.748293	925.19	506.34	0.547771	908.29	745.69	0.821179	1259.52	527.98	0.419652
Os03t0686300-00	Unconventional myosin heavy chain	53.23	41.27	0.779458	53.6	31.03	0.58663	49.45	39.39	0.800595	51.24	25.67	0.510528	46.65	37.27	0.803148	44.45	29.59	0.673047	43.44	38.32	0.884788	46.75	28.94	0.627016
Os03t0854800-03	Poly polymerase catalytic domain containing protein	109.65	76.31	0.69869	111.95	67.12	0.603099	111	69.85	0.632589	92.3	68.89	0.749089	76.35	62.74	0.824047	70.41	52.44	0.748355	76.43	54.13	711997934	63.63	56.47	0.889216
Os04t0461400-02	Hypothetical gene	16.2	12	0.755814	16.4	11.77	0.733908	16.05	9.94	0.641642	10.84	5.59	0.556588	12.34	7.06	0.604198	12.16	4.04	0.382979	10.97	5.69	0.558897	8.3	5.52	0.701075
Os01t0268300-01	DNA gyrase B subunit	16.14	12.1	0.764294	15.68	10.81	0.708034	13.83	10.27	0.759946	18.31	7.94	0.462973	24.17	14.91	0.632102	18.61	13.97	0.763386	22.05	14.8	0.685466	33.43	15.36	0.475167
Os06t0103600-01	Aminoacyl-t-RNA synthetase precursor	11.25	7.31	0.678367	10.42	7.9	0.779335	10.36	5.98	0.614437	11.08	6.67	0.634934	41.38	24.12	0.592732	38.51	17.84	0.476841	34.27	20.18	0.60051	32.45	24.54	0.763528
Os06t0265000-01	Asparagine synthetase	48.86	36.51	0.752306	47.81	35.25	0.742676	41.75	33.37	0.803977	63.76	25.45	0.408431	89.48	64.09	0.719386	82.4	46.44	0.568825	88.62	50.09	0.570074	103.63	50.4	0.491255
Os03t0854800-01	Poly polymerase catalytic domain containing protein	157.15	111.18	0.709327	158.13	96.89	0.615157	158.07	101.71	0.645691	131.51	100.29	0.764395	106.98	88.19	0.825986	98.31	73.84	0.7536	106.52	77.17	0.727028	90.55	80.85	0.894047
Os01t0665200-01	Blast and wounding induced mitogen-activated protein kinase	57.45	39.24	0.688452	51.53	37.56	0.734057	54.63	41.44	0.762898	48.79	26.4	0.550311	60.38	50.74	0.842946	72.12	45.89	0.641275	67.76	49.9	0.740256	55.8	42.07	0.758275
Os03t0638200-02	Transporter-like protein	135.07	97.56	0.724333	135.89	82.34	0.60881	119.32	79.26	0.667055	117.33	87.13	0.744782	80.25	59.83	0.748677	90.74	60.27	0.667866	95.3	60.17	0.635202	79.52	48.26	0.611773
Os01t0665200-02	Mitogen activated protein kinase 20-4	36.24	24.88	0.694952	33.87	24.02	0.717522	34.43	26.81	0.784928	31.11	16.71	0.551542	39.32	32.66	0.834821	45.44	28.95	0.644918	43.77	31.83	0.733304	35.87	27.35	0.768918
Os08t0482100-01	LETM1-like domain containing protein	44.67	35.13	0.79111	48.31	37.05	0.771649	48.26	34.3	0.716606	55.22	25.81	0.476877	81.5	58.51	0.721333	80.15	57.32	0.718669	86.92	67.49	0.779004	95.49	65.88	0.693129
Os03t0254700-01	WD40 repeat-like domain containing protein	184.4	144.97	0.787325	189.71	126.21	0.667034	201.31	144.67	0.720034	155.53	93.01	0.600588	137.98	122.03	0.885235	131.58	110.51	0.841077	145.22	132.33	0.911845	118.72	105.24	0.887404
Os09t0570400-01	Major facilitator superfamily protein	25.01	18.25	0.7401	29.08	21.36	0.743351	26.87	18.72	0.707571	28.85	16.54	0.587605	71.71	49.42	0.69344	79.99	56.2	0.70626	72.14	53.91	0.750752	87.32	49.48	0.571558
Os01t0665200-03	NONE	80.25	55.29	0.6928	75.01	55.39	0.741876	78.63	60.26	0.769308	71.3	40.73	0.577178	92.76	76	0.821246	104.55	66	0.63477	100.56	73.94	0.737889	80.61	62.91	0.783115
Os02t0523500-01	110 kDa 4SNc-Tudor domain protein	195.42	155.63	0.797424	179	133.42	0.746778	195.4	152.66	0.782383	214.26	99.61	0.467388	134.26	93.5	0.698654	110.3	82.71	0.752111	141.02	97.63	0.69448	127.92	93.76	0.735029
Os06t0237502-00	EMB2004	14.71	10.18	0.711649	16.7	12.34	0.753672	15.39	9.02	0.611348	31.28	22.3	0.721809	35.27	28	0.799559	42.17	22.72	0.549456	37.22	25.87	0.703035	68.88	54.88	0.799657
Os02t0639000-01	Double-stranded RNA binding domain containing protein	37.91	24.9	0.665639	28.75	23.11	0.81042	31.53	24.19	0.774362	31.82	18.24	0.586228	32.37	24.34	0.759365	25.66	20.59	0.809827	35.72	22.31	0.634804	33.29	19.26	0.590843
Os01t0121700-01	ABC transporter-like domain containing protein	21.43	17.41	0.820776	22.94	17.45	0.770677	22.73	17.2	0.766962	33.82	15.89	0.485066	43.84	38.25	0.875335	43.68	36.68	0.84333	43.31	33.87	0.786956	54.44	45.9	0.84596
Os01t0254100-02	Lissencephaly type-1-like homology motif	131.09	108.43	0.82845	124.33	96.46	0.777627	107.61	84.59	0.788049	152.35	68.79	0.455103	101.8	90.52	0.890272	89.39	82.35	0.922115	105.07	86.1	0.821156	94.75	64.59	0.685013
Os08t0154600-01	Topoisomerase I	55.08	44.4	0.809558	49.72	35.85	0.726538	55.35	39.76	0.723336	57.13	33.86	0.59969	50.16	42.13	0.843041	42.23	32.73	0.780245	50.08	39.25	0.78798	57.93	44.39	0.770236
Os07t0485400-01	Asparaginyl-tRNA synthetase	15.12	11.91	0.800868	17.67	13.24	0.762721	15.13	10.13	0.690019	16.26	9.6	0.614137	39.55	30.13	0.767694	39.16	28.57	0.736305	37.5	30	0.805195	38.9	28.67	0.743609
Os01t0966000-01	Plasma membrane H+-ATPase	27.11	21.31	0.793668	31.74	18.87	0.606903	27.22	22.48	0.832034	26.71	16.66	0.637315	28.46	24.69	0.87203	27.02	19.93	0.746966	28.58	22.89	0.80764	27.46	18.71	0.692551
Os06t0708000-01	MAP kinase homolog	82.01	46.04	0.566679	73.41	56.79	0.776643	81.4	69.41	0.85449	75.2	51.11	0.683858	189.93	33.56	0.181009	155.9	44.96	0.292925	179.09	68.42	0.385474	97.69	87.36	0.895329
Os06t0114000-02	60 kDa chaperonin	109.83	100.82	0.918704	123.41	103.81	0.842456	122.55	91.41	0.747956	166.68	61.9	0.375119	473.74	338.71	0.715571	522.8	269.02	0.515502	528.3	284.8	0.539958	501.3	227.92	0.455744
Os02t0149800-01	Protein phosphatase 2C family protein	114.35	84.02	0.737061	122.61	83.57	0.684168	137.27	85.69	0.626962	135.97	113.63	0.836899	173.46	111.94	0.647369	164.52	107.95	0.658229	195.11	121.95	0.626944	192.21	138.94	0.72429
Os03t0745400-01	Conserved hypothetical protein	28.08	21.46	0.772352	25.36	17.71	0.709788	25.26	16.17	0.653846	21.13	15.75	0.756891	39.78	30.49	0.772192	30.68	21.21	0.701073	35.9	24.18	0.682385	28.11	21.79	0.782892
Os03t0239200-04	Protein of unknown function DUF1423	72.75	56.37	0.777898	74.88	55.55	0.745256	78.1	52.95	0.682048	77.71	53.32	0.690128	57.56	32.11	0.565403	64.72	32.01	0.502282	60.7	42.27	0.701297	51.98	40.41	0.781616
Os04t0648775-00	Hypothetical protein	55.53	45.65	0.825226	61.48	40.75	0.668214	63.58	47.53	0.751471	63.04	40.66	0.650531	39.87	22.62	0.57793	35.15	22.53	0.650899	59.76	22.96	0.394338	37.75	28.34	0.757161
Os03t0239200-03	Protein of unknown function DUF1423	76.21	59.16	0.779174	78.65	58.16	0.74275	81.65	55.55	0.684211	81.27	55.72	0.689437	60.12	33.58	0.565772	67.8	33.35	0.499273	63.34	44.5	0.707181	54.21	42.23	0.78301
Os12t0640600-01	Carotenoid cleavage dioxygenase	82.33	63.52	0.774271	84.88	70.8	0.83605	81.44	64.2	0.790878	120.17	59.03	0.49542	179.17	95.48	0.535494	142.36	92.02	0.648856	177.31	109.11	0.61752	270.66	141.13	0.523191
Os03t0239200-02	Protein of unknown function DUF1423	75.63	58.73	0.77946	78.28	57.81	0.741801	80.9	55.19	0.686081	80.4	55.11	0.689312	59.5	33.35	0.567769	67.29	33.02	0.49817	62.76	44.09	0.707183	53.59	41.81	0.78421
Os04t0492100-01	ARIADNE-like protein	89.55	68.54	0.767973	97.15	68.28	0.705858	88.1	69.34	0.78945	75.97	48.6	0.644407	66.88	58.61	0.878167	64.93	55.06	0.850296	69.78	57.08	0.820571	58.62	44.07	0.755954
Os03t0239200-01	CONSTANS interacting protein 6	62.36	49.07	0.790246	64.79	47.7	0.740234	66.34	45.56	0.691417	65.01	44.36	0.687169	48.27	28.03	0.589202	54.23	27.26	0.511678	51.5	35.97	0.70419	43.4	33.82	0.784234
Os01t0813900-01	ZIGA1 protein	67.49	55.64	0.826982	75.13	49.76	0.666754	73.42	51.94	0.711368	73.23	51.33	0.704971	54	44.82	0.833091	47.14	38.83	0.827378	55.27	43.83	0.796695	47.43	35.55	0.754698
Os02t0608600-01	Amino acid-binding ACT domain containing protein	18.89	13.41	0.724485	22.57	15.88	0.716165	21.36	16.76	0.794275	19.47	12.83	0.675623	72.07	41.71	0.584508	54.38	32.73	0.609065	54.38	35.62	0.66125	48.42	26.47	0.555848
Os08t0482100-02	Predicted protein	47.84	36.62	0.77027	51.03	41.96	0.825677	51.32	36.86	0.723624	57.61	33.94	0.596144	86.01	60.09	0.702103	84.25	62.76	0.747918	89.13	72.99	0.820925	101.73	76.72	0.756546
Os02t0523500-02	RNA binding protein Rp120	217.16	164.54	0.758801	189.42	156.57	0.827487	210.28	164.82	0.784835	238.64	135	0.567518	151.33	100.2	0.664347	117.73	94.27	0.802409	157.25	109.32	0.697125	144.37	115.28	0.79989
Os03t0340900-01	RSH1	28.67	22.49	0.791709	29.64	21.52	0.734987	32.95	22.43	0.690133	33.96	24.28	0.723112	83.16	56.14	0.678945	79.59	50.29	0.636431	72.71	57.85	0.798399	112.13	72.59	0.650491
Os01t0357100-02	Ferredoxin-nitrite reductase	318.15	280.97	0.883503	246.01	212.95	0.866159	281.87	247.17	0.877329	163.34	52.56	0.32591	202.46	100.28	0.497788	295.75	86.48	0.294794	406.25	206.33	0.509098	176.72	38.9	0.22451
Os01t0357150-00	Hypothetical protein	304.91	270.47	0.887418	237.49	205.98	0.867877	269.29	240.3	0.892745	167.12	53.67	0.325184	197.86	98.64	0.501056	290.51	84.47	0.293197	397.97	200.76	0.505702	181.23	39.85	0.224167
Os01t0187400-01	Conserved hypothetical protein	84.85	71.19	0.840885	78.49	56.07	0.717952	72.49	59.86	0.82814	77.85	46.38	0.600888	36.21	31.71	0.879065	38.47	26.7	0.701799	36.95	30.99	0.842951	40.13	35.54	0.888403
Os04t0648800-01	C3HC4 type family zinc finger protein	73.72	62.01	0.843282	81.94	54.97	0.674825	84.39	65.79	0.782176	80.07	54.91	0.689651	54.78	29.55	0.547687	47.21	29.23	0.627048	79.29	32.01	0.411135	51.61	37.87	0.738833
Os01t0966000-04	OXP1	20.59	16.41	0.806392	22.47	14.01	0.63954	21.69	16.97	0.791979	20.54	15.2	0.752089	25.61	20.17	0.795566	22.8	15.97	0.713025	23.27	19.95	0.863206	23.59	17.67	0.759252
Os12t0297500-01	Pyruvate phosphate dikinase	25.57	21.02	0.828754	29.32	22.32	0.769129	27.02	22.71	0.846181	35.33	18.88	0.547206	47.07	36.54	0.780944	47.52	32.58	0.692086	48.38	38.52	0.800324	60.09	41.43	0.694549
Os01t0357100-01	Ferredoxin-nitrite reductase	262.3	234.04	0.89267	204.54	179.12	0.876326	230.02	207.79	0.903775	161.09	51.12	0.32155	175.64	86.91	0.497679	259.35	75.22	0.29276	349.56	175.02	0.502111	173.82	38.39	0.225317
Os10t0375600-01	ER66 protein	81.23	66.37	0.819287	76.86	54.95	0.718597	77.34	59.96	0.778147	56.27	38.37	0.687445	87.62	60.68	0.696005	76.78	55.2	0.722551	80.18	58.51	0.733062	67.2	60.34	0.899413
Os04t0648800-02	Conserved hypothetical protein	72.1	61.64	0.856908	80.29	54.19	0.678927	83.37	64.66	0.778239	78.91	54.11	0.689651	53.92	29.08	0.547706	46.27	28.6	0.62619	78.3	31.36	0.408071	51.11	37.37	0.736327
Os07t0167100-01	Yarrowia lipolytica chromosome A of strain CLIB99 of Yarrowia lipolytica	42.45	35.54	0.840967	50.45	32.96	0.660058	45.65	36.45	0.802787	49.39	35.48	0.723953	55.27	40.61	0.73947	61	32.31	0.537258	61.75	42.63	0.695299	73.73	40.27	0.552255
Os03t0717000-01	TMK protein precursor	24.19	16.09	0.678444	29.92	24.19	0.814683	30.63	25.67	0.843187	27.14	18.98	0.710021	65.92	26.47	0.41049	66.23	32.02	0.49115	50.22	37.44	0.750488	50.41	27.53	0.55495
Os04t0397100-01	ClpC protease	142.25	113.19	0.797138	152.56	112.26	0.737562	154.22	113.27	0.736181	143.85	111.91	0.779496	287.36	209.57	0.730233	306.56	214.83	0.701749	347.29	241.71	0.696862	320.48	253.74	0.792398
Os03t0717000-02	TMK protein	30.17	19.18	0.647417	37.49	30.99	0.831125	37.61	31.53	0.842528	34.4	25.51	0.74887	80.84	31.91	0.402126	81.6	38.76	0.481356	61.36	46.01	0.753849	62.29	34.74	0.564702
Os03t0240500-01	Toc34-2 protein	49.98	40.98	0.82346	55.11	39.66	0.724648	55.6	42.83	0.774382	53.38	40.98	0.771975	64.79	45.47	0.706338	72.61	53.33	0.738079	69.63	45.65	0.660484	69.55	56.26	0.811623
Os03t0240500-02	Toc34-2 protein	52.41	43.09	0.825501	57.72	41.44	0.722752	58.21	44.93	0.775714	56.32	43.35	0.773726	68.16	47.52	0.701562	76.07	56	0.739587	73.14	48.01	0.661047	73.09	59.62	0.818194
Os02t0588500-02	PLC-like phosphodiesterase	56.34	40.45	0.722881	65.76	50.92	0.777711	76.86	66.52	0.867198	55.65	40.54	0.733274	86.74	21.92	0.261226	72.68	27.95	0.392915	95.3	31.34	0.335826	35.91	20.21	0.574641
Os12t0264500-03	Conserved hypothetical protein	121.83	96.57	0.79435	71.48	65.38	0.915839	74.99	67.57	0.902356	64.89	37.22	0.580058	105.91	77.36	0.732953	55.05	49.18	0.895272	72.93	54.26	0.747464	72.24	65.08	0.902239
Os10t0182000-01	Alanyl-tRNA synthetase	110.77	100.52	0.908294	104.89	87.12	0.832184	104.71	93.01	0.88932	109.68	63.92	0.586556	96.64	84.87	0.879455	88.82	71.86	0.811178	90.39	78.03	0.864755	88.2	68.96	0.784305
Os05t0299700-01	Zinc finger-like protein	46.87	38.94	0.834343	42.7	35.91	0.844622	44	36.49	0.833111	51.29	36.72	0.721362	52.46	43.23	0.827348	47.19	36.79	0.784188	56.79	42	0.744073	54.51	42.85	0.789948
