# Supplementary material for: Diversity in the complexity of phosphate starvation transcriptomes among rice cultivars based on RNA-Seq profiles
Source: Plant Mol Biol. 2013 Jul 16;83(6):523–37. doi: 10.1007/s11103-013-0106-4 (PMC3830200; doi:10.1007/s11103-013-0106-4)
Supplement: Supplementary file 8 — Supplementary material 8 (XLS 39 kb) [file 11103_2013_106_MOESM8_ESM.xls]

## Sheet: Table S8
Supplementary Table S8. Characterization of unannotated Pi starvation responsive transcripts
Transcript	Chromosome	Start	End	Fold change				Blastx homology based on Refseq and SwissProt
				Nipponbare	IAC 25	Vary Lava 701	Kasalath
R_CUFF.2668.3	chr01	25547506	25548899	2.48046	3.56122	2.39936	2.91667	-
R_CUFF.2183.1	chr01	20848905	20863225	0.386139	0.14313	0.125621	0.518124	-
R_CUFF.2184.1	chr01	20849673	20863225	0.335378	0.116616	0.10141	0.498288	-
R_CUFF.2184.2	chr01	20849673	20863225	0.37561	0.134078	0.115883	0.512195	-
R_CUFF.2184.3	chr01	20849673	20863225	0.363029	0.132992	0.117684	0.509804	-
R_CUFF.3135.2	chr01	29652586	29668843	0.748207	0.596774	0.724298	0.47854	-
S_CUFF.2668.3	chr01	25547506	25548899	3.16986	4.84865	4.46595	4.50178	-
S_CUFF.3792.3	chr01	35034162	35035426	0.143258	0.189277	0.458162	0.377108	-
R_CUFF.4885.1	chr02	761084	761841	5.04545	10.2695	8.28364	38.9741	-
R_CUFF.4979.1	chr02	1245498	1247633	2.88591	8.24725	2.75	3.65854	-
R_CUFF.8411.1	chr02	34229830	34231712	2.26871	4.92222	3.19218	3.96575	-
R_CUFF.4920.1	chr02	967220	974898	0.376616	0.281863	0.388417	0.279424	-
R_CUFF.6836.3	chr02	20377206	20386370	0.828889	0.732026	0.692626	0.552987	Myosin XI B
S_CUFF.8411.1	chr02	34229830	34231712	2.22121	3.34513	2.00318	4.32075	-
S_CUFF.5766.2	chr02	7123728	7126379	0.541192	0.712247	0.680435	0.367608	Nudix hydrolase 8
R_CUFF.10183.5	chr03	11554262	11558425	0.671888	0.456605	0.455518	0.500632	Alpha-L-arabinofuranosidase 1
R_CUFF.10932.1	chr03	19864446	19867214	0.602002	0.544815	0.537967	0.633003	-
R_CUFF.10933.1	chr03	19864446	19867233	0.618855	0.56475	0.563052	0.589023	-
R_CUFF.10933.2	chr03	19864446	19867233	0.60542	0.55352	0.53348	0.654398	-
R_CUFF.11542.3	chr03	26550099	26556159	0.758351	0.624783	0.623366	0.482931	DUO pollen 3 protein
R_CUFF.11933.1	chr03	30266732	30280605	0.865821	0.561146	0.775556	0.46744	Serine/threonine-protein kinase
S_CUFF.10373.1	chr03	13057871	13061526	2.4	2.40385	4.21359	4.39316	-
S_CUFF.10374.1	chr03	13057871	13061526	2.46	2.11765	3.4902	3.90265	-
S_CUFF.11933.1	chr03	30266732	30280605	0.867121	0.645794	0.885607	0.719391	Serine/threonine-protein kinase
R_CUFF.11972.1	chr03	30613347	30616230	1.6962	2.65447	4.11278	2.1871	-
R_CUFF.13543.1	chr04	13585895	13589323	1.44876	1.86567	1.78824	1.78378	G-type lectin S-receptor-like serine/threonine-protein kinase
R_CUFF.13544.1	chr04	13585895	13589323	1.52941	1.87437	1.79848	1.74752	G-type lectin S-receptor-like serine/threonine-protein kinase
R_CUFF.14268.1	chr04	22411815	22413112	1.99153	2.25234	2.55556	2.79054	Probable carboxylesterase 2
S_CUFF.13098.1	chr04	5923932	5924961	4.19459	6.01789	4.49088	9.17504	-
S_CUFF.15065.1	chr04	28873028	28874101	2.51	7.57	5.53	13.67	-
R_CUFF.16453.1	chr05	4875686	4876491	4.00266	9.35321	5.22611	3.10422	-
S_CUFF.20335.1	chr06	19172165	19173239	2.26877	6.83626	4.205	11.2692	Deneddylase BPLF1
R_CUFF.21957.1	chr07	4111256	4113951	0.576271	0.280941	0.366246	0.492565	-
R_CUFF.23382.3	chr07	22674055	22677190	0.666667	0.537201	0.624156	0.438766	-
S_CUFF.21799.1	chr07	2530589	2541582	0.811313	0.679836	0.831625	0.775519	Outer arm dynein light chain 1 protein
S_CUFF.25254.1	chr08	12303834	12306544	1.97115	2.20611	3.19868	3.12605	-
S_CUFF.25254.2	chr08	12303834	12306544	1.94231	2.25781	3.28767	3	-
R_CUFF.27123.1	chr09	7140077	7146634	0.456979	0.512195	0.440415	0.385017	-
R_CUFF.27123.2	chr09	7140077	7146634	0.46098	0.518041	0.432039	0.378467	-
R_CUFF.29013.1	chr10	3659646	3661565	4.87692	2.47403	3.12593	3.32331	3-ketoacyl-CoA synthase 1
R_CUFF.29889.1	chr10	16607643	16608558	0.426146	0.361667	0.413884	0.29407	-
R_CUFF.29893.1	chr10	16634469	16635330	0.530376	0.530432	0.451329	0.648313	-
R_CUFF.33025.1	chr11	27820073	27825024	1.60804	1.65041	1.49057	1.37444	-
R_CUFF.32259.1	chr11	19480038	19481395	0.53504	0.476636	0.447084	0.126626	-
S_CUFF.31696.1	chr11	10053173	10053882	2.64865	2.62121	4.15596	6.72358	-
S_CUFF.31980.1	chr11	15653053	15658510	2.70925	1.92086	1.9759	2.56604	Serine carboxypeptidase-like
S_CUFF.31980.2	chr11	15653053	15658510	2.76895	1.96296	1.92929	3.36025	Serine carboxypeptidase-like
S_CUFF.32135.1	chr11	17558817	17560944	2.06061	3.32456	3.26087	3.41739	-
R_CUFF.33863.1	chr12	6821049	6822732	0.276596	0.525114	0.15045	0.119332	-
R_CUFF.33863.2	chr12	6821049	6825192	0.301927	0.488688	0.168586	0.14624	-
S_CUFF.33863.1	chr12	6821049	6822732	0.351351	0.479029	0.388601	0.423188	-
S_CUFF.33863.2	chr12	6821049	6825192	0.365337	0.565625	0.423611	0.531469	-
