# Supplementary material for: Diversity in the complexity of phosphate starvation transcriptomes among rice cultivars based on RNA-Seq profiles
Source: Plant Mol Biol. 2013 Jul 16;83(6):523–37. doi: 10.1007/s11103-013-0106-4 (PMC3830200; doi:10.1007/s11103-013-0106-4)
Supplement: Supplementary file 9 — Supplementary material 9 (XLS 35 kb) [file 11103_2013_106_MOESM9_ESM.xls]

## Sheet: Table S9
Supplementary Table S9. Characterization of unaligned contigs upregulated >100 fold under Pi starvation
Cultivar	Length (bp)	Accession no.	Identity	Coverage	Putative function
IAC 25	637	sp|P49397|RS3A_ORYSJ	0.911	0.212	40S ribosomal protein S3a
IAC 25	396	-	-	-	-
IAC 25	988	sp|P42764|JIPH_ATRCA	0.293	0.446	Jasmonate-induced protein homolog
IAC 25	637	sp|P21569|CYPH_MAIZE	0.752	0.664	Peptidyl-prolyl cis-trans isomerase
IAC 25	1017	sp|P21772|RS26_NEUCR	0.922	0.304	40S ribosomal protein S26E
IAC 25	1156	sp|Q8GXG1|ASPG2_ARATH	0.781	0.083	Probable isoaspartyl peptidase/L-asparaginase 2
IAC 25	414	-	-	-	-
IAC 25	412	gi|30698018|ref|NP_850974.1|	0.468	0.451	NHL domain-containing protein
IAC 25	509	-	-	-	-
Vary Lava 701	974	-	-	-	-
Vary Lava 701	1731	sp|P93407|SODCP_ORYSJ	1	0.05	Superoxide dismutase [Cu-Zn]
Vary Lava 701	681	-	-	-	-
Vary Lava 701	401	-	-	-	-
Vary Lava 701	205	-	-	-	-
Vary Lava 701	773	gi|15219417|ref|NP_178075.1|	0.398	0.38	Octicosapeptide/Phox/Be.1 domain-containing protein kinase
Vary Lava 701	424	sp|Q67YC0|PPSP1_ARATH	0.559	0.417	Inorganic pyrophosphatase 1
Vary Lava 701	424	sp|Q67YC0|PPSP1_ARATH	0.559	0.417	Inorganic pyrophosphatase 1
Vary Lava 701	980	sp|O48649|ARF1_SALBA	0.943	0.373	ADP-ribosylation factor 1
Vary Lava 701	625	sp|Q40648|KCAB_ORYSJ	1	0.154	Probable voltage-gated potassium channel subunit beta
Vary Lava 701	251	sp|Q687E1|NPP_HORVU	0.85	0.478	Nucleotide pyrophosphatase/phosphodiesterase
Vary Lava 701	817	sp|Q03672|ATP9_PODAS	0.659	0.452	Mitochondrial ATP synthase subunit 9
Vary Lava 701	1124	sp|Q06572|AVP_HORVU	0.972	0.283	Pyrophosphate-energized vacuolar membrane proton pump
Vary Lava 701	1053	-	-	-	-
Vary Lava 701	493	gi|15229322|ref|NP_187113.1|	0.484	0.578	Alba DNA/RNA-binding protein
Vary Lava 701	774	sp|Q0DXB1|Y2641_ORYSJ	0.931	0.112	B3 domain-containing protein
Vary Lava 701	701	-	-	-	-
Vary Lava 701	338	sp|P51819|HSP83_IPONI	0.795	0.994	Heat shock protein 83
Vary Lava 701	1014	sp|P00842|ATP9_NEUCR	0.795	0.432	Mitochondrial ATP synthase subunit 9
Vary Lava 701	783	sp|Q9FFE0|RRAA2_ARATH	0.875	0.092	Regulator of ribonuclease-like protein 2
Vary Lava 701	298	sp|Q9SXU1|PSA7_CICAR	0.885	0.614	Proteasome subunit alpha type-7
Vary Lava 701	620	sp|Q8H5X5|SCAM1_ORYSJ	0.897	0.14	Secretory carrier-associated membrane protein 1
Vary Lava 701	582	sp|O23310|NFYB3_ARATH	0.766	0.639	Nuclear transcription factor Y subunit B-3
Vary Lava 701	322	gi|18403295|ref|NP_566700.1|	0.743	0.326	Gamma-aminobutyrate transaminase-like protein
Vary Lava 701	1984	gi|79432726|ref|NP_190048.2|	0.69	0.044	Protein-tyrosine phosphatase
Vary Lava 701	1973	gi|18402682|ref|NP_565726.1|	0.667	0.041	Uncharacterized protein
Vary Lava 701	815	-	-	-	-
Kasalath	690	-	-	-	-
Kasalath	209	-	-	-	-
Kasalath	690	-	-	-	-
Kasalath	963	sp|P62909|RS3_RAT	0.785	0.71	40S ribosomal protein S3
