# Supplementary material for: Diversity in the complexity of phosphate starvation transcriptomes among rice cultivars based on RNA-Seq profiles
Source: Plant Mol Biol. 2013 Jul 16;83(6):523–37. doi: 10.1007/s11103-013-0106-4 (PMC3830200; doi:10.1007/s11103-013-0106-4)
Supplement: Supplementary file 10 — Supplementary material 10 (XLS 37 kb) [file 11103_2013_106_MOESM10_ESM.xls]

## Sheet: Table S10
Supplementary Table S10. Characterization of unaligned contigs downregulated <0.1 fold under Pi starvation
Cultivar	Length (bp)	Accession no.	Identity	Coverage	Putative function
IAC 25	181	gi|18400976|ref|NP_565612.1|	0.905	0.348	3'-5' exonuclease and KH-I domain-containing protein
IAC 25	905	gi|18408922|ref|NP_564918.1|	0.692	0.086	Alpha,alpha-trehalose-phosphate (UDP-forming) synthase 6
IAC 25	1338	-	-	-	-
IAC 25	2520	sp|Q9M667|RPP13_ARATH	0.308	0.637	Disease resistance protein RPP13
IAC 25	531	sp|Q9FQA3|GST23_MAIZE	0.686	0.288	Glutathione transferase GST 23
IAC 25	1893	-	-	-	-
IAC 25	536	sp|P19848|UBIQ_COPCO	0.939	0.185	Ubiquitin
IAC 25	164	gi|30695277|ref|NP_851150.1|	0.594	0.585	Acetyl-CoA acetyltransferase, cytosolic 2
IAC 25	758	sp|Q6YT73|GLO5_ORYSJ	0.992	0.475	Peroxisomal (S)-2-hydroxy-acid oxidase GLO5
Vary Lava 701	226	-	-	-	-
Vary Lava 701	214	-	-	-	-
Vary Lava 701	456	-	-	-	-
Vary Lava 701	1108	gi|15229529|ref|NP_188408.1|	0.576	0.249	Pyrimidine 1
Vary Lava 701	1541	sp|Q9LMP1|WAK2_ARATH	0.323	0.543	Wall-associated receptor kinase 2
Vary Lava 701	348	sp|P18674|LECA_MACPO	0.538	0.56	Agglutinin alpha chain
Vary Lava 701	896	sp|O80738|TPS10_ARATH	0.63	0.154	Alpha,alpha-trehalose-phosphate synthase (UDP-forming) 10
Vary Lava 701	2206	sp|Q56YA5|SGAT_ARATH	0.866	0.335	Serine--glyoxylate aminotransferase
Vary Lava 701	980	sp|Q9FHH8|COL5_ARATH	0.723	0.144	Zinc finger protein CONSTANS-LIKE 5
Vary Lava 701	210	sp|Q5EFU4|CRD1_HORVU	0.9	0.429	Chloroplastic Magnesium-protoporphyrin IX monomethyl ester [oxidative] cyclase
Vary Lava 701	1039	sp|O01802|RL7_CAEEL	0.607	0.419	60S ribosomal protein L7
Vary Lava 701	767	-	-	-	-
Vary Lava 701	896	sp|O80738|TPS10_ARATH	0.63	0.154	Alpha,alpha-trehalose-phosphate synthase (UDP-forming) 10
Vary Lava 701	276	gi|334182953|ref|NP_174330.3|	0.404	0.62	Multidrug resistance-associated protein 13
Vary Lava 701	984	gi|334187047|ref|NP_001190876.1|	0.333	0.412	Calmodulin-binding protein
Vary Lava 701	266	-	-	-	-
Vary Lava 701	947	sp|P31023|DLDH_PEA	0.818	0.174	Mitochondrial Dihydrolipoyl dehydrogenase
Vary Lava 701	1650	-	-	-	-
Vary Lava 701	875	gi|15229680|ref|NP_190581.1|	0.34	0.727	Uncharacterized protein [Arabidopsis thaliana]
Vary Lava 701	210	sp|Q5EFU4|CRD1_HORVU	0.9	0.429	Chloroplastic Magnesium-protoporphyrin IX monomethyl ester [oxidative] cyclase
Vary Lava 701	320	sp|C0LGH3|Y5614_ARATH	0.551	0.459	Probable LRR receptor-like serine/threonine-protein kinase
Vary Lava 701	551	gi|18401345|ref|NP_566564.1|	0.55	0.327	Universal stress protein (USP) family protein
Vary Lava 701	319	sp|Q43387|PER71_ARATH	0.667	0.31	Peroxidase 71
Vary Lava 701	1833	sp|Q8S9L6|CRK29_ARATH	0.399	0.488	Cysteine-rich receptor-like protein kinase 29
Vary Lava 701	1904	sp|P83304|LEC_PARPC	0.351	0.602	Mannose/glucose-specific lectin
Vary Lava 701	2607	sp|Q39191|WAK1_ARATH	0.371	0.751	Wall-associated receptor kinase 1
Vary Lava 701	2206	sp|Q56YA5|SGAT_ARATH	0.866	0.335	Serine--glyoxylate aminotransferase
Vary Lava 701	223	sp|Q9LEX0|P2A13_ARATH	0.511	0.632	F-box protein PP2-A13
Vary Lava 701	298	sp|P42824|DNJH2_ALLPO	0.8	0.302	DnaJ protein homolog 2
Vary Lava 701	846	sp|C0LGH2|Y1561_ARATH	0.633	0.348	Probable LRR receptor-like serine/threonine-protein kinase
Kasalath	1338	-	-	-	-
Kasalath	2520	sp|Q9M667|RPP13_ARATH	0.308	0.637	Disease resistance protein RPP13
Kasalath	531	sp|Q9FQA3|GST23_MAIZE	0.686	0.288	Glutathione transferase GST 23
Kasalath	1893	-	-	-	-
Kasalath	536	sp|P19848|UBIQ_COPCO	0.939	0.185	Ubiquitin
Kasalath	655	-	-	-	-
Kasalath	280	gi|15239431|ref|NP_198504.1|	0.886	0.471	Acetyl-CoA synthetase
